# Supplementary material for: Genetic variability of transcript abundance in pig peri-mortem skeletal muscle: eQTL localized genes involved in stress response, cell death, muscle disorders and metabolism
Source: BMC Genomics. 2011 Nov 4;12:548. doi: 10.1186/1471-2164-12-548 (PMC3239847; doi:10.1186/1471-2164-12-548)
Supplement: Additional file 1 — Description of the 335 eQTLs for 272 genes with heritability and genomic localization. For each gene/accession number, this file gives the estimated heritability, the number of eQTL, the chromosome localization of the eQTL with the LRT value, the gene name, the gene localization on Sscrofa9 or on BAC chromosome or predicted localization by human-pig comparative genomic, and if the eQTL is a putative cis-eQTL (when associated with ** or ***) [file 1471-2164-12-548-S1.XLSX]

## Sheet: Additional file 1
Additional File 1. Description of the 335 eQTLs for 272 genes with heritability and genomic localization. For each gene/accession number, this file gives the estimated heritability, the number of eQTL, the chromosome localization of the eQTL with the LRT value, the gene name, the gene localization on Sscrofa9 or on BAC chromosome or predicted localization by human-pig comparative genomic, and if …
			Sus scrofa chromosome and LRT values																		Gene name	cis-eQTLa	Gene localization on chromosome	Genomic localization (Sscrofa9) or localization on BAC sequence or comparative human-pig localization
Accession number	h2	Number of eQTL	1	2	3	4	5	6	7	8	9	10	11	12	13	14	15	16	17	18
X91724	0.562615	1													7.7862						NA		1	3135950
BX920880	0.0932962	1	8.76																		NA	*	1	34924619
CR939593	0.419843	1	12.6946																		NA	***	1	52395638
BX667521	0.095588	1				10.3659															NUDT21		1	88496698
BX920790	0.568481	1	10.548																		EEF1A1	**	1	97615777
BX670899	0.111517	1								8.51											B2Mb		1	132895895
BX923008	0.186489	1						15.552													B2Mb		1	132893887
BX672625	0.353448	1						14.2													B2Mb		1	132893887
BX665361	0.18888	1	9.5988																		NA	*	1	147996027
BX667960	0.173072	1																		8.5976	CLTA		1	248174524
BX919643	0.247014	1						9.4952													GNG10		1	265345010
BX669670	0.369818	2	12.887												8.5694						COQ4	***	1	283401097
BX669627	0.427117	1										9.3436									PPP2R4		1	284105502
BX917307	0.268475	1				12.638															CD81		2	NL (HSA11; 2.1Mb)
BX664914	0.108592	1																		9.2664	SLC25A22		2	173164
BM485010	0.494989	1	8.6884																		FADD		2	1355160
CR939072	0.167927	1					10.752														MGST1		2	5172697
BX671545	0.0892625	2			8.34											8.76					ND1		2	5210213
BX673689	0.112364	1				7.5832															NA		2	6629618
X93235	0.274856	1								9.747											FTH1		2	NL (HSA11; 61.7Mb)
BX914885	0.916355	2					9.775			8.474											TMEM223		2	HTGS: chromosome 2 clone CH242-117L2
BX924627	0.100019	1								8.5434											PATL1		2	9873639
BX665555	0.0921992	1																14.93			SELH		2	11233993
BX669646	0.47417	2	9.392							7.6238											APIP		2	24536302
BX916575	0.110226	1	10.8392																		LDHA		2	38047193
BX914859	0.559387	1	8.5564																		RPS15		2	HTGS: chromosome 2 clone CH242-101J22
BX924633	0.305586	1										7.767									NA		2	NL (HSA19; 3.05Mb)
BG833755	0.224928	1			8.335																TJP3		2	48256200
BX919747	0.659537	1																9.18			NA		2	48512870
BX916849	0.218296	1														9.4476					QIL1		2	49381221
BX670353	0.615687	1																	9.2284		BSG		2	NL (HSA19; 0.5Mb)
BX671296	0.094234	1	13.1516																		C19orf62		2	HTGS: chromosome 2 clone CH242-367P7
BX919214	0.806019	1				8.2896															CDKN2D		2	52951666
BX915803	0.440048	1								9.645											FKBP8		2	62522734
BX673640	0.7281	2		10.433	10.984																PDLIM7c	**	2	NL (HSA5; 176.9Mb)
BX673441	0.999905	1							7.5464												PDLIM7c		2	NL (HSA5; 176.9Mb)
BX922566	0.538033	1												9.3124							SFXN1		2	71065070
BX669102	0.589882	1													7.894						FAM151B		2	78458481
BX666798	0.801594	1	11.1833																		SEC24A		2	124597532
BX667648	0.999971	1													7.5662						H2AFY		2	124915153
BX674399	0.706691	1																10.7354			NA		2	129170056
BX925666	0.999998	1		10.282																	IK	**	2	129375411
BX914862	0.199668	1										11.67									CSNK1A1		2	136113924
BX925971	0.613832	1																		7.1784	PSMD13		2	139872574
BX917034	0.872516	1			7.692																NA		2	HTGS: chromosome 2 clone CH242-499G11
BX922608	0.16917	1			10.7862																MDH2	***	3	(8.4-8.6Mb) HTGS: chromosome 3 clone CH242-192J6
BE033242	0.851682	1								7.8644											LOC100519895		3	15627789
BX676664	0.318793	1															7.1316				EIF3CL		3	NL (HSA16; 28.3Mb)
BX671513	0.853978	1													8.9398						ATP2A1		3	16679347
BX676386	0.449042	1	11.392																		NA		3	22970683
BX675319	0.200707	1								10.224											MGRN1		3	33767027
BX667801	0.353364	1										9.514									PIK3AP1		3	68061744
BX922491	0.379883	2										7.438						10.4276			NA		3	35463086
BX922610	0.171394	1										10.231									LMF1		3	35809823
BX922943	0.113067	2									11.772							7.66			NA		3	37868546
BX672254	0.46174	2								7.9856										7.2566	IMMT		3	HTGS: chromosome 3 clone CH242-18K16
BX668060	0.780491	3	9.271			8.584												7.976			NA		3	HTGS: chromosome 3 clone CH242-86F15
BX675488	0.315845	1														10.2298					NFU1		3	67080535
BX919855	0.948795	2		7.968											12.584						COMMD1		3	73410604
BX668062	0.628057	1										12.5376									MTIF2		3	80146263
BX923052	0.302288	1	10.45																		NA		3	86461245
BX927037	0.472843	1								8.49462											NA		3	91102425
BX671117	0.61017	2	9.114												8.25						NA		3	113556206
BX676474	0.364088	1		10.95																	ODC1		3	HTGS: chromosome 3 clone CH242-272H10
BX676780	0.515194	1																10.7794			ROCK2		3	116313402
BX669006	0.933633	3	8.8686	12.62				12.5824													UTP23		4	21890703
BX676730	0.564641	1		13.7232																	PABPC1		4	36614599
BX671131	0.6419	1		8.688																	NA		4	67343438
BX917912	0.231983	1	11.7356																		NA		4	96477155
BX921890	0.999989	1													7.5188						APOA1BP		4	97332007
BX919342	0.600572	1								11.498											TPM3		4	99606789
BX672614	0.140186	1		7.6998																	S100A4		4	100150771
BX667038	0.996589	1		9.25233																	PRPF3		4	HTGS: chromosome 4 clone CH242-56F14
CR939157	0.0586184	1			8.6766																PDE4DIP		4	104864634
BX674839	0.70279	1								11.76											VANGL1		4	109308710
BX925889	0.799561	1								10.89											CSDE1		4	110142964
CR940286	0.620859	3										8.4842			9.194			8.3462			TRIM33		4	110549530
BX665098	0.610047	1										11.28									NA		4	122696759
BX671590	0.434287	1			8.72872																HIAT1		4	NL (HSA1; 100.5Mb)
BX669642	0.671884	1																7.966			SEP15		4	HTGS: chromosome 4 clone CH242-518A11
BX665214	0.165535	1																		9.798	NA		5	930343
BG382531	0.44288	1																8.3912			Arhgap8		5	1128248
BX921547	0.379278	1				7.6976															C22orf32		5	3111800
BX925857	0.618473	1			10.8258																XRCC6		5	3448309
BX669065	0.467856	1													7.44252						RBM9		5	8409188
BX671790	0.172573	1					16.2332														PCBP2	***	5	17233148
CR939172	0.1274	1					21.4898														HNRNPA1	***	5	17965685
BX920352	0.253682	1																10.622			SMARCC2		5	20481853
BX671225	0.553183	1			9.356																CCT2		5	30817435
X91330	0.207771	2	12.224															8.78			TBC1D15		5	34972131
BX668138	0.312914	1		13.4693																	ATXN7L3B		5	37683046
BX920846	0.452456	1					10.5892														MGP	**	5	54978407
BX922995	0.0981949	1									9.79586										EMP1		5	56334205
BX668509	0.715097	2					19.3				8.368										EMG1	***	5	59 719 389 HTGS: chromosome 5 clone CH242-57N6
BX667806	0.584975	2	10.358															8.831			NA		5	64026306
BX670678	0.463139	1						8.94488													HSP90B1		5	75623541
BG834885	0.226588	2	8.989	7.952																	ACTR6		5	79605609
BX667797	0.586827	1										8.7622									NA		5	82201915
X91721	0.589517	1										8.24									NA		5	83134096
BX668043	0.617503	1																8.339			NA		5	HTGS: chromosome 5 clone CH242-335H3
BX921641	0.259468	1										8.314									NA		6	HTGS: chromosome 6 clone CH242-237G20
BX923486	0.363555	1																8.526			AARS		6	9560135
BX673681	0.189463	1			9.472																NA		6	28899030
BX669907	0.616231	2					7.1532			9.6548											GPI		6	29454573
BX667496	0.132876	1												11.5							RPS11		6	38212677
BX672581	0.209054	1		9.768																	RRAS		6	38281992
BX915330	0.756601	1													11.5868						NA		6	NL (HSA19; 59.06Mb)
BX673410	0.382514	1				7.6838															SEPW1		6	HTGS: chromosome 6 clone CH242-139A20
BX665356	0.524521	1																8.3914			MXRA8		6	42899271
BX668761	0.125899	2	13.475					11.676													TMEM201	***	6	47060409
AW347024	0.476079	2	9.6428												9.318						APITD1		6	47518183
BX668929	0.324362	1																		8.2294	PLOD1		6	48878593
BX917503	0.239836	1					7.131														KCTD1		6	76692995
z72420	0.288369	1		7.7128																	NA		6	HTGS: chromosome 6 clone CH242-209A13
BX674989	0.345989	1										7.3544									NA		6	HTGS: chromosome 6 clone PigE-132C10
BX920538	0.369199	2	11.98												8.373						NA		6	100270053
BX923281	0.553176	1				9.228															NA		6	117911341
BX918989	0.203704	1								8.69273											NA		6	122495806
BX668097	0.141389	1																		7.4944	RPS5		6	123182198
BX667931	0.315424	1		14.4799																	TMEM14C		7	7876741
BX924513	0.349813	1						10.238													RBM24		7	13567724
BX919638	0.064001	1																	8.4662		SLA-1d		7	24379104
BX923113	0.358392	1																	15.2274		SLA-1d		7	24396920
BX918097	0.78101	1																	9.9186		SLA-1d		7	24529591
BX919510	0.555911	2						8.896											9.4968		SLA-1d		7	24396918
BX924224	0.529102	1													9.238						LSM2		7	HTGS: chromosome 7 clone CH242-426F21
BX671723	0.0680528	1				8.2328															NA		7	27513052
BI360075	0.282552	2	8.6848															12.6722			C2		7	27855793
BX914517	0.259003	1																8.3946			MTCH1		7	37250753
BX925617	0.390157	1			10.2638																RPL7L1		7	43794092
BX918579	0.346036	1				8.6716															SLC35B2		7	45773111
CR940029	0.112899	1																		21.244	CFL2		7	70883196
BX669094	0.195038	1							10.334												EAPP	**	7	70915700
BX919061	0.3442	1				8.7646															FITM1		7	81508110
BX914960	0.856291	1	14.5234																		PABPN1		7	82058688
BX920987	0.738741	1																9.43			NA		7	84807178
BX670979	0.740769	1	9.368																		LIN52		7	105596984
CR939154	0.166107	1							9.1318												SNW1	*	7	NL (HSA14; 78.1Mb)
BX671983	0.857359	3		8.8272					10.266						8.2268						CALM1	*	7	120028060
BX918923	0.464494	3	9.7672							7.647								15.1662			NA		7	136347079
CR940191	0.454534	3										8.6284			7.9192			13.1896			NA		8	19160598
BX923900	0.178922	1					1.6314														N4BP2		8	26656319
BG609848	0.491614	4				9.2596								9.496	7.8956			9.7242			TEC		8	32573587
BX924010	0.390583	1										8.95436									IL8		8	59308466
CR939303	0.999988	1								9.3912											ARFIP1	*	8	65264035
CR939333	0.381955	1														8.967					CENPE		8	HTGS: chromosome 8 clone CH242-301K20
BX672692	0.263518	1							7.95												SPARCL1		8	112914165
BX918369	0.141784	1															7.692				NA		8	114896307
BX669337	0.310442	1										10.898									NA		8	116138342
BX670177	0.601096	1		7.6792																	PRKG2		8	117838283
BX672619	0.181448	2											7.58							14.8984	RPL27A		9	139314
BX670548	0.85231	1																8.356			C11orf59		9	6109409
BX667673	0.240554	1										23.768									TMEM126B		9	19801896
BX666239	0.999934	1	9.36																		TYR		9	22725579
BX676749	0.389303	1																	9.36		SLN		9	35785104
CR939574	0.35067	3	9.8976									7.2724						1.573			NA		9	48895811
BX670220	0.724178	2									10.3694						7.24893				THYN1	***	9	59364312
BX915888	0.359384	2	10.5234															11.3566			NA		9	65878474
BX673517	0.665667	1																		8.674	RNF2		9	118725649
BX917379	0.0511522	1	9.922																		EEF1A2		9	HTGS: chromosome 9 clone CH242-5N9
BX669659	0.709682	2		9.1476													9.2276				C1orf74		9	125542285
BX914936	0.112951	1			7.69324																NA		10	11560246
BX667769	0.595549	1								7.6772											TNNI1		10	HTGS: chromosome 10 clone CH242-227L11
BF080910	0.437839	3	13.3494	8.2832											9.68						DAPK1		10	26982126
BX920718	0.640264	1													7.7948						NA		10	HTGS: chromosome 10 clone CH242-185E20
BX917769	0.0863495	1															11.8238				UBAP1		10	31048591
BX667979	0.633613	1										7.544									ITGA8	*	10	44214211
BX672767	0.670989	2													8.91			8.3494			ACBD5		10	47059802
BI337726	0.0765525	1																	9.1712		PARD3		10	54109723
BX926921	0.398821	1	9.4538																		NA		10	HTGS: chromosome 10 clone CH242-142D2
BX917570	0.376604	1																		9.2962	FBXL3		11	48079730
BX918478	0.483037	1																	9.792		NA		11	70220333
BF442271	0.623287	1																8.874			RAB40B		12	125506
BX924180	0.472607	2								8.99								9.4272			NA		12	3275718
BX673098	0.133113	1																		13.2918	ACOX1		12	3878496
BX669894	0.149258	1			9.1828																H3F3B		12	3984296
BX669278	0.999998	1								10.7778											CCDC47		12	12767860
BX917115	0.306068	3	11.6755															7.4973		7.5676	CCDC56e		12	17664426
BX915971	0.999974	1		9.43																	CCDC56e		12	17664426
BX924187	0.125136	1										8.7236									NA		12	17780646
BX674167	0.071309	1														10.5834					PSMC3IP		12	17803639
BX676022	0.471344	1															8.5964				ANKRD40		12	23993531
BX671434	0.434022	1						10.3738													DYSFIP1		12	NL (HSA17; 79.7Mb)
BX925690	0.999987	2							11.338					10.638							SYNGR2	*	12	NL (HSA17; 76.1Mb)
BX924343	0.243744	1										8.4254									NA		12	HTGS: chromosome 12 clone CH242-192P8
BX667943	0.4291	1						13.758													NA		12	HTGS: chromosome 12 clone CH242-192P8
BX671017	0.397311	2	13.744									7.5158									HRNBP3		12	HTGS: chromosome 12 clone CH242-280J21
BX914349	0.252911	1						8.895													SUZ12		12	40651527
BX670978	0.719736	1	11.4686																		RNASEK		12	49579326
BX925493	0.0811453	1													10.662						MYH2		12	52334731
BX915984	0.0806339	2					8.8962													11.52	NA		13	2130446
BX668617	0.686195	1																		8.454	THRB		13	9061355
BX919092	0.537866	1								7.6722											NA		13	9468442
BX926575	0.406794	1													13.2722						NA	*	13	22174509
BX667519	0.731533	1	9.3986																		TREX1		13	26220308
BX920480	0.64717	1																14.298			NA		13	27203094
BX925576	0.608376	1							9.53798												GNAI2		13	27393958
BX669689	0.244808	2										9.674			8.4768						NA	*	13	79001370
BX922053	0.43737	1		12.2878																	NA		13	98789160
BX925574	0.108322	1			8.9376																KPNA1		13	HTGS: chromosome 13 clone CH242-523J17
BX676495	0.0652208	2										12.3144						8.696			NA		13	HTGS: chromosome 13 clone CH242-81A22
BE235710	0.30594	3	9.2988						7.5138											8.3554	GTF2E1		13	NL (HSA3; 120.4Mb)
BX920660	0.297756	1	9.448																		SON		13	HTGS: chromosome 13 clone CH242-402L17
BX923543	0.314023	1		10.3582																	NA		13	142905794
BX922075	0.321943	1		17.4																	NA		13	HTGS: chromosome 13 clone CH242-289B11
BX674063	0.684928	1																11.1664			NA		13	HTGS: chromosome 13 clone CH242-385K21
BX922886	0.627868	1								8.376											FTCD		13	HTGS: chromosome 13 clone CH242-139L5
X91327	0.581764	1																8.624			LPL		14	3857158
BX916061	0.426209	1											12.6394								SLC39A14		14	6638995
BX671556	0.27986	3				9.3258					9.94							11.734			STC1		14	7919131
BX665674	0.636203	1																10.7262			NA		14	12203036
BX668068	0.232936	2				7.4596												7.7768			KIF13B		14	13027666
BX670104	0.37843	1													9.8996						NA		14	23305860
BX921227	0.175628	1																7.924			NA		14	HTGS: chromosome 14 clone CH242-145C5
BX675129	0.301444	1														11.6576					ALDH2	***	14	39830562
CR939725	0.38819	1							7.712												RPL6		14	NL (HSA12; 112.84Mb)
BX670099	0.425899	2	12.794																9.3452		TRIAP1		14	40549923
BX676708	0.197321	1							9.56												MLEC		14	40680563
BX665506	0.792483	1																7.6632			XBP1		14	46573617
BX924184	0.216136	1								7.6932											COMT		14	52652282
BX923642	0.175852	1														8.6222					ACTN2	**	14	55839663
BE013399	0.419172	1																		7.2656	CCAR1		14	75038561
BX922063	0.171742	1			7.7834																ANXA7		14	79466191
BX923196	0.0823574	1	10.428																		CXCL12		14	95927440
BX668837	0.38783	1				9.4322															NA		14	115640218
BX915764	0.440009	2	11.572					10.494													NA		14	117709482
BX675907	0.139804	1										8.3154									NA		14	135015056
BX671937	0.180989	1		9.828																	ZRANB1		14	141200552
BX672059	0.382971	1				9.5332															GLRX3		14	146351559
CR939198	0.63915	1	13.998																		NA		15	44989297
BX919164	0.193906	1					11.5134														TACC1		15	45207091
BX924352	0.837403	1										7.292									PRPF40A		15	56442422
BX671367	0.262179	1													13.1936						AGPS		15	30817435
BX918804	0.622109	1																		8.6968	BMPR2		15	99680750
BX916487	0.419109	1					13.2689														ILKAP		15	130378706
BX674997	0.61151	1																		7.2596	NEB		15	134024646
BX669509	0.510325	1		9.1192																	SEPP1		16	24823564
BI343797	0.506818	1																7.9964			OCLN	***	16	44869908
BX676048	0.43756	1																9.137			NA	***	16	62897213
BX915577	0.410931	1	14.2264																		CLPTM1L		16	76774814
BX926631	0.999991	2		7.93498										8.77518							SLC6A3		16	76857719
BI359863	0.946474	1		8.7162																	NA		16	77295384
BX918744	0.158117	1				7.5426															NA		17	8354920
BX671424	0.950455	1	11.82																		SYS1		17	30817435
BX921953	0.320989	1											7.7478								ZYX		18	5779069
BX917871	0.23247	1																9.988			NA		18	6341615
BX921880	0.337514	1													10.772						DGKI		18	10586315
BX668515	0.999998	1													11.7832						UBE2H		18	17243449
BX672573	0.845594	1																		25.252	LOC100513192	**	18	49162725
BX919921	0.12422	1			8.258																PRDX4		X	18634687
BX925875	0.165631	1																	10.558		DDX3X		X	36698926
BX921514	0.148391	1																		11.94	RPS4		X	57345690
BX669206	0.251026	1	11.97																		PPP1R2P3		X	57795136
BX669322	0.2027	1																		7.6966	BEX1		X	81892283
BX916347	0.599658	1													8.698						PRPS1		X	86170405
BF443844	0.669125	1		8.7242																	IL13RA2		X	92340247
BX922293	0.392331	1							9.8352												XIAP		X	99196740
BX918773	0.719229	1													7.92824						SSR4		X	122653721
BX671687	0.129102	1							7.76922												NA		X	HTGS: chromosome X clone CH242-348M2
BX671472	0.174023	1										7.63858									NA		?	?
scaj0012.o.01	0.434338	2	9.292															11.9368			NA		?	?
AW359912	0.75475	1																7.6896			NA		?	?
BX917123	0.0857426	1										7.7698									NA		?	?
BX673501	0.251545	1																		9.9112	NA		?	?
BX672338	0.329874	1		9.8464																	NA		?	?
BX674550	0.366855	2	8.5898				8.244														NA		?	?
BX674324	0.452672	2																10.8443	10.6326		NA		?	?
BX917892	0.648725	1										7.556									UBE2M		?	?
BX924905	0.388798	1						9.8659													MRPL41		?	NL (HSA9; 140.4Mb)
BX923207	0.446433	1	9.436																		NA		?	RP44-177F6
BX919942	0.354166	1									8.2316										NA		?	RP44-297H9
scaj0013.e.07	0.10709	1																		9.526	PPIA(-like?)	?	1 or 18	NL (HSA7; 44.83Mb or HSA11; 3.9Mb)
	Total	335	49	28	16	17	13	13	12	23	6	29	3	5	29	7	6	44	11	24
a: * means the gene is on the same chromosome than its eQTL; ** and *** means that the gene and its eQTL colocalized, see Additional file 3 for details.
b: B2M are presented by 3 transcripts, BX923008 is completely included in the two others and BX670899 is about twice longer that the two others.
c: The two accession numbers are corresponding to two different transcripts coding PDLIM7. The genomic localization of PDLIM7 by comparative genomics corresponds to SSC2 around 69.49 Mb.
d: Four transcripts are coding SLA-1 but the BX919510 transcript seems to be highly polymorphic.
e: Even if the two transcripts coding CCDC56 have eQTL on different chromosomes, at lower significance, the missing eQTL is observable.
