# Supplementary material for: Genetic variability of transcript abundance in pig peri-mortem skeletal muscle: eQTL localized genes involved in stress response, cell death, muscle disorders and metabolism
Source: BMC Genomics. 2011 Nov 4;12:548. doi: 10.1186/1471-2164-12-548 (PMC3239847; doi:10.1186/1471-2164-12-548)
Supplement: Additional file 2 — Description of the microsatellite markers used for the eQTL study. Markers are positioned on genetic map (H.c6: Haldane distance units, cM), as estimated on resource F2 population and used in QTL detection procedures. This table also gives the putative genomic localization when possible. The last column gives the statistical threshold obtained after simulation. [file 1471-2164-12-548-S2.XLSX]

## Sheet: Additional file 2
Additional file 2. Description of the microsatellite markers used for the eQTL study. Markers are positioned on genetic map (H.c6: Haldane distance units, cM), as estimated on resource F2 population and used in QTL detection procedures. This table also gives the putative genomic localization when possible. The last column gives the statistical threshold obtained after simulation.
Genetic mapping				Genomical mapping of the markers		threshold 1% simulations chrom wise		Genetic mapping				Genomical mapping of the markers		threshold 1% simulations chrom wise
SSC	LOCINAME	cM H. c6		Sscrofa9				SSC	LOCINAME	cM H. c6		Sscrofa9
1	Sw1514	0		1	2125214	8.6		9	Sw21	0		9	9598436	7.8
1	Sw552	15.3		1	10657622			9	Sw911	30.57		9	21036118
1	Sw1515	24.99		1	14876442			9	Sw1434	75.49		9	46752192
1	Sw1851	63.04		1	33940639			9	Sw1677	81.63		9	56950697
1	CGA	77.08		1	58188882			9	Sw1435	106.36		9	105328343
1	S0122	87.72		1	53241024			9	Sw2093	110.19		9	110334608
1	Sw2185	94.86		1	124964860			9	Sw174	134.23		9	119629617
1	MC4R	104.2	1	1	167726709			9	Sw1349	175.06		9	129072273
1	FH2510	104.2		1	211001678			10	S0038	0		10	3345889	7.2
1	Sw501	116.4		1	212996244			10	Sw767	22.8		10	8936590
1	S0155	121.65		1	239024900			10	S0351	55.13		10	18341060
1	S0302	125.81		1	263363331			10	S0070	77.65		10	29350026
1	FH1231	142.64		1	269365549			10	Sw1103	107.35		10	44678196
1	MCS455C8	161.29		1	284995000			10	Swr67	160.56		10	61009386
1	Sw1301	195.25		1	286543290			11	S0385	0		11	3549323	7.4
1	Sw2512	213.47		NL				11	Sw1460	13.43		11	11708165
2	Sw2443	0		NL		7.4		11	Sw2008	20.12		NL
2	Swc9	1.7		NL				11	Sw151	59.71		11	38288207
2	MCS141	9.2		NL				11	S0230	76.03		11	50606222
2	S0141	50.51		NL				11	Sw2413	151.08		11	78410259
2	Sw1450	51.52		2	12679600			12	Sw2490	0		12	1921947	8.2
2	Sw461	65.8		2	18092245			12	FH1993	7.03		12	3731587
2	Sw1564	82.39		NL				12	Sw957	43.25		NL
2	S0226	101.44		2	89989795			12	Sw1350	72.95		12	22607550
2	Sw1695	110.19		2	108844292			12	Sw37	82.75		12	24849101
2	S0368	113.17		2	110832164			12	S0090	100.23		12	35418776
2	FH2152	145.35		2	124068471			12	S0106	124.4		12	43706591
2	Swr308	180.97		NL				12	Swr1021	141.62		12	51680738
3	APR22	0		3	1029967	7.5		13	S0282	0		13	2631758	7.4
3	Sw72	48.14		3	12674644			13	Swr1941	16.57		13	7422861
3	FH1589	59.85		3	14118746			13	Sw344	57.56		13	20490506
3	Sw2527	68.84		NL				13	Sw882	78.46		NL
3	S0032	77.82		NL				13	Sw129	98.56		13	118538496
3	Sw271	98.19		3	35316819			13	Sw1056	131.19		NL
3	S0216	117.23		3	101591856			13	S0291	192.13		13 > 144 Mb
3	Sw2408	134.84		3	107184728			14	Sw857	0		14	6417310	8.6
3	S0002	143.48		3	110594340			14	Sw1631	3.62		14	7765497
3	FH1085	156.78		3	126703623			14	Sw2038	13.55		14	12180430
3	Sw717	159.66		3	114787917			14	Sw1125	22.53		14	17714198
3	Sw2532	180.43		NL				14	S0063	30.59		14	28547485
4	Sw480	0		4	3675624	7.4		14	Sw540	31.6		14	27950577
4	Sw2049	32.03		4	13957952			14	Sw245	32.21		14	27948648
4	Sw2547	37.95		4	11650744			14	Sw6	38.68		14	44322949
4	Sw2409	53.75		4	20451285			14	Sw104	43.05		14	63855495
4	Sw45	71.75		4	59176126			14	Swr925	58.99		14	110291266
4	S0217	85.8		4	78014473			14	FH5058	88.39		14	132353922
4	S0073	95.6		4	90980418			14	FH5078	96.8		14	135783729
4	Sw524	117.18		4	113549508			14	Sw2515	130.91		14	145107504
4	Sw445	125.47		4	117038020			15	S0355	0		NL		7
4	S0097	149.23		4	126440410			15	S0148	23.9		15	20352185
4	Sw1461	152.96		4	127657093			15	FH1710	35.37		15	26155403
5	Sj024	0		5	6275787	7		15	Sw1989	58.44		15	45963026
5	Swr453	117.01		5	11075210			15	Swr1002	74.38		15	100028954
5	FH6061	139.54		5	20389558			15	RN ++	95.33		15	113946157
5	FH1701	145.12		5	27772872			15	Sw936	100.69		15	118048210
5	S0005	156.71		5	56749537			15	FH5172	105.94		15	117689476
5	Sw1468	166.05		5	60817251			15	Sw1339	145.99		15	128032142
5	IGF1	191.47		5	77137165			16	FH1853	0		16	11774778	7.2
5	Swr378	222.48		NL				16	FH2314	3.09		16	13448193
5	Sw967	246.38		5	95920549			16	Sw1035	5.03		NL
6	Sw2406	0		6	5892919	8.6		16	Sw1809	26.6		16	35548792
6	Sw1038	41.3		6	16544783			16	S0026	43.05		16	57262830
6	Sw1067	68.7		6	27327003			16	Swr2480	53.33		16	63625556
6	Sw2521	76.06		6	43234259			16	S0105	88.49		16	74248835
6	Sw122	84.01		6	49469510			17	SwN335	0		17	2643414	7.8
6	Sw71	99.31		6	66736171			17	Swr1004	16.06		17	7066152
6	S0228	111.27		NL				17	Sw24	24.82		NL
6	S0121	123.35		6	102088387			17	S0296	35.09		17	14863739
6	LEPR-CA	128.49		NL				17	Sw2142	43.85		NL
6	Sw322	168.07		6	112466900			17	Sw2441	45.47		17	22341864
6	Sw1328	173.76		NL				17	S0292	64.65		17	33642637
7	Sw1873	0		7	5908976	7.4		17	FH2100	81.35		17	55318545
7	FH1042	3.52		7	6148800			17	Sj063	89.52		NL
7	Sw2155	31.92		7	12151385			18	SY2	0		18	6364990	7.2
7	LRA1	51.35		NL				18	Sw1023	8.52		NL
7	TNFb	54.44		7	11295439			18	Sw787	39.09		18	24796202
7	Sw1856	60.47		7	32107956			18	Sw1682	54.39		18	41555255
7	Sw1614	91.04		7	72538187			18	FH1006	83.8		18	59713814
7	Sw632	119.58		7	109141410			NL: No Localization on Sscrofa9
7	S0101	157.63		7	122613822
7	FH2367	180.42		7	119427701
7	Sw1303	195.1		7	131717571
8	KS148	0		8	466203	7.6
8	S0098	16.57		8	5923581
8	KS195	55.85		NL
8	Sw205	82.83		NL
8	FH1089	95.88		8	40163896
8	Sw1679	100.8		8	61157887
8	S0225	125.39		8	94159012
8	Sw1671	142.61		8	104180631
8	Sw61	155.54		NL
8	KS140	185.38		8	118189637
