# Supplementary material for: Genetic variability of transcript abundance in pig peri-mortem skeletal muscle: eQTL localized genes involved in stress response, cell death, muscle disorders and metabolism
Source: BMC Genomics. 2011 Nov 4;12:548. doi: 10.1186/1471-2164-12-548 (PMC3239847; doi:10.1186/1471-2164-12-548)
Supplement: Additional file 3 — Description of all the 335 eQTL located all along the genome. This file gives details for all the 335 LRT value (maximum for each chromosome) for each gene/accession number, the estimated heritability and the genetic localization (cM) of the eQTL. The genes involved in one of the six clusters of eQTL are in bold. The definition of the putative cis-eQTL is given according two ways: comparison of the interval of the genetic localization of the gene (cM) with the eQTL interval for putative cis-eQTL at 1% chromosome-wide significant eQTL detection (cM), and calcul of the position between the LRTmax to the genomic localization of the gene (Mb). [file 1471-2164-12-548-S3.XLSX]

## Sheet: Additional file 3
Additional file 3. Description of all the 335 eQTL located all along the genome. This file gives details for all the 335 LRT value (maximum for each chromosome) for each gene/accession number, the estimated heritability and the genetic localization (cM) of the eQTL. The genes involved in one of the six clusters of eQTL are in bold. The definition of the putative cis-eQTL is given according two wa…
gene	h2	chr	pos	LRT	Gene Namea	genetic mapping of the gene with putative cis-eQTLb (cM)	eQTL interval for putative cis-eQTL 1% chromosome-wise thresholdc (cM)	distance from the LRT max for the putative cis-eQTLd (Mb)		gene	h2	chr	pos	LRT	Gene Namea	genetic mapping of the gene with putative cis-eQTLb (cM)	eQTL interval for putative cis-eQTL 1% chromosome-wise thresholdc (cM)	distance from the LRT max for the putative cis-eQTLd (Mb)		gene	h2	chr	pos	LRT	Gene Namea	genetic mapping of the gene with putative cis-eQTLb (cM)	eQTL interval for putative cis-eQTL 1% chromosome-wise thresholdc (cM)	distance from the LRT max for the putative cis-eQTLd (Mb)
BX666239	0.999934	1	1	9.0306	TYR					BX924513	0.349813	6	13	10.238	RBM24					BX671545	0.0892625	14	19	8.706	ND1
BX666798	0.801594	1	7	11.1833	SEC24A					BX671434	0.434022	6	27	10.3738	DYSFIP1					BX923642	0.175852	14	45	8.6222	ACTN2**	38-43	40-55	24.0
BX671296	0.094234	1	23	12.1152	C19orf62					BX919510	0.555911	6	31	8.896	SLA-1d					BX675129	0.301444	14	45	11.6576	ALDH2***	32-38	30-60	8.0
BX669646	0.47417	1	41	9.3902	APIP					BX672625	0.353448	6	41	14.002	B2Mb					BX675488	0.315845	14	45	10.2298	NFU1
BE235710	0.30594	1	49	9.2988	GTF2E1					BX923008	0.186489	6	47	15.0552	B2Mb					BX674167	0.071309	14	53	10.5834	PSMC3IP
BX670979	0.740769	1	55	9.3608	LIN52					BX670678	0.463139	6	77	8.94488	HSP90B1					BX916849	0.218296	14	61	9.40476	QIL1
BX920790	0.568481	1	83	10.5408	EEF1A1**	87-94	60-110	39.4		BX919643	0.247014	6	81	9.4952	GNG10					CR939333	0.381955	14	89	8.967	CENPE
CR939593	0.419843	1	85	12.6946	NA***	63-87	50-110	0.8		BX668761	0.125899	6	83	11.676	TMEM201***	76-84	70-90	2.5		BX669659	0.709682	15	1	9.2276	C1orf74
BX917115	0.306068	1	87	11.6755	CCDC56e					BX667943	0.4291	6	85	13.7508	NA					BX918369	0.141784	15	15	7.6812	NA
BX914859	0.559387	1	87	8.5564	RPS15					BX914349	0.252911	6	111	8.895	SUZ12					BX676664	0.318793	15	35	7.1316	EIF3CL
BX915577	0.410931	1	89	14.2264	CLPTM1L					BX915764	0.440009	6	129	10.0494	NA					BX676022	0.471344	15	39	8.5964	ANKRD40
CR939198	0.63915	1	93	13.998	NA					BX669006	0.933633	6	159	12.5824	UTP23					BX670220	0.724178	15	67	7.24893	THYN1
BX920660	0.297756	1	105	9.448	SON					BX924905	0.388798	6	167	9.86059	MRPL41					BX917769	0.0863495	15	73	11.8204	UBAP1
BX914960	0.856291	1	109	14.5234	PABPN1					BE235710	0.30594	7	25	7.5138	GTF2E1					BX668043	0.617503	16	3	8.339	NA
BX669006	0.933633	1	113	8.8686	UTP23					CR939725	0.38819	7	27	7.7102	RPL6					BX919747	0.659537	16	23	9.0108	NA
BX671424	0.950455	1	117	10.0182	SYS1					BX671687	0.129102	7	53	7.76922	NA					BX670548	0.85231	16	27	8.3056	C11orf59
BX669670	0.369818	1	133	12.887	COQ4***	142-161	110-160	20.0		BX669094	0.195038	7	57	10.3214	EAPP**	60-91	55-70	38.8		BX920352	0.253682	16	33	10.6022	SMARCC2
BX676386	0.449042	1	133	11.2192	NA					BX671983	0.857359	7	71	10.2606	CALM1*	119-157	55-90	47.3		BX917871	0.23247	16	41	9.0988	NA
CR939574	0.35067	1	133	9.8976	NA					BX676708	0.197321	7	91	8.1506	MLEC					BI343797	0.506818	16	43	7.9964	OCLN***	43-56	35-60	9.3
BX674550	0.366855	1	133	8.5898	NA					BX922293	0.392331	7	157	9.8352	XIAP					BX921227	0.175628	16	43	7.924	NA
scaj0012.o.01	0.434338	1	133	9.2092	NA					BX925576	0.608376	7	159	9.53798	GNAI2					BG382531	0.44288	16	43	8.3912	Arhgap8
BX667806	0.584975	1	137	10.358	NA					BX673441	0.999905	7	163	7.5464	PDLIM7c					BF442271	0.623287	16	43	8.8704	RAB40B
BX671117	0.61017	1	137	9.114	NA					BX925690	0.999987	7	167	11.3218	SYNGR2					CR939574	0.35067	16	43	10.573	NA
BX665361	0.18888	1	139	9.5988	NA*	94-104	125-150	91.0		BX672692	0.263518	7	177	7.815	SPARCL1					BX922491	0.379883	16	43	10.4276	NA
BX917912	0.231983	1	139	11.7356	NA					CR939154	0.166107	7	183	9.1318	SNW1*	91-180	165-end	41.3		AW359912	0.75475	16	43	7.6896	NA
BX923207	0.446433	1	139	9.4216	NA					BX925889	0.799561	8	17	10.89	CSDE1					BX922943	0.113067	16	43	7.606	NA
AW347024	0.476079	1	139	9.6428	APITD1					BX924184	0.216136	8	17	7.6932	COMT					BX920987	0.738741	16	43	9.043	NA
BX668060	0.780491	1	139	9.271	NA					BX669907	0.616231	8	23	9.6548	GPI					X91327	0.581764	16	43	8.6024	LPL
BX915888	0.359384	1	139	10.5234	NA					BX919092	0.537866	8	25	7.6722	NA					X91330	0.207771	16	43	8.0078	TBC1D15
BI360075	0.282552	1	139	8.6848	C2					BX927037	0.472843	8	45	8.49462	NA					BX914517	0.259003	16	47	8.3946	MTCH1
BX920880	0.0932962	1	141	8.6106	NA*	63-77	130-150			BX669646	0.47417	8	67	7.6238	APIP					BX674324	0.452672	16	47	10.8443	NA
BX918923	0.464494	1	141	9.7672	NA					BX924627	0.100019	8	75	8.54304	PATL1					BI360075	0.282552	16	47	12.6722	C2
X91330	0.207771	1	141	12.2024	TBC1D15					BX674839	0.70279	8	75	11.6002	VANGL1					BX924180	0.472607	16	53	9.4272	NA
BX923196	0.0823574	1	143	10.0428	CXCL12					BX914885	0.916355	8	77	8.4614	TMEM223					BX923486	0.363555	16	55	8.5206	AARS
BX670099	0.425899	1	143	12.6194	TRIAP1					BX670899	0.111517	8	81	8.411	B2Mb					BX676048	0.43756	16	57	9.137	NA***	43-53	40-70	0.7
BX920538	0.369199	1	143	11.9008	NA					BX924180	0.472607	8	81	8.99	NA					BX672767	0.670989	16	57	8.3494	ACBD5
BX923052	0.302288	1	143	10.45	NA					BX918989	0.203704	8	83	8.69273	NA					CR940286	0.620859	16	57	8.3462	TRIM33
BX670978	0.719736	1	143	11.4686	RNASEK					BX918923	0.464494	8	85	7.647	NA					BX665555	0.0921992	16	57	14.921	SELH
BX668761	0.125899	1	143	13.475	TMEM201					BX915803	0.440048	8	101	9.645	FKBP8					BX676495	0.0652208	16	57	8.6816	NA
BX671017	0.397311	1	145	12.1744	HRNBP3					BX669278	0.999998	8	105	10.7778	CCDC47					BG609848	0.491614	16	57	9.7242	TEC
BX915764	0.440009	1	145	11.572	NA					BX672254	0.46174	8	123	7.9856	IMMT					BX915888	0.359384	16	57	11.3566	NA
BM485010	0.494989	1	145	8.6884	FADD					BE033242	0.851682	8	125	7.8644	LOC100519895					BX918923	0.464494	16	57	15.1662	NA
BX926921	0.398821	1	147	9.4538	NA					BX919342	0.600572	8	147	11.4098	TPM3					scaj0012.o.01	0.434338	16	57	11.9368	NA
BX669206	0.251026	1	147	11.907	PPP1R2P3					X93235	0.274856	8	147	9.747	FTH1					BX665674	0.636203	16	59	10.7262	NA
BF080910	0.437839	1	147	13.3494	DAPK1					BX922886	0.627868	8	151	8.2176	FTCD					BX671556	0.27986	16	59	11.7214	STC1
BG834885	0.226588	1	149	8.989	ACTR6					BX667769	0.595549	8	155	7.6772	TNNI1					CR940191	0.454534	16	61	13.1896	NA
BX916575	0.110226	1	149	10.8392	LDHA					BX675319	0.200707	8	173	10.2002	MGRN1					BX665356	0.524521	16	61	8.3914	MXRA8
BX667519	0.731533	1	155	9.3986	TREX1					CR939303	0.999988	8	183	9.3912	ARFIP1*	100-125	181-end	38.9		BX674063	0.684928	16	61	11.1664	NA
BX917379	0.0511522	1	207	9.922	EEF1A2					BX670220	0.724178	9	83	10.0369	THYN1***	81-106	75-100	2.4		BX920480	0.64717	16	61	14.298	NA
BX671937	0.180989	2	29	9.828	ZRANB1					BX671556	0.27986	9	109	9.904	STC1					BX668060	0.780491	16	63	7.976	NA
BX672581	0.209054	2	51	9.6168	RRAS					BX922943	0.113067	9	111	10.1772	NA					BX668068	0.232936	16	63	7.7768	KIF13B
BX671983	0.857359	2	51	8.8272	CALM1					BX919942	0.354166	9	111	8.2316	NA					BX674399	0.706691	16	63	10.7354	NA
BX668138	0.312914	2	53	13.0469	ATXN7L3B					BX668509	0.715097	9	147	8.0368	EMG1					BX667806	0.584975	16	65	8.831	NA
BX669659	0.709682	2	59	9.1476	C1orf74					BX922995	0.0981949	9	153	8.17959	EMP1					BX676780	0.515194	16	71	10.7794	ROCK2
BX922075	0.321943	2	59	16.0104	NA					BX667979	0.633613	10	1	7.4144	ITGA8*	77-107	0-5			BX669642	0.671884	16	73	7.966	SEP15
BX922053	0.43737	2	59	12.2878	NA					CR940191	0.454534	10	1	8.6284	NA					BX665506	0.792483	16	77	7.6632	XBP1
Z72420	0.288369	2	61	7.7128	NA					BX924343	0.243744	10	1	8.4254	NA					BX917115	0.306068	16	87	7.4973	CCDC56e
BX672338	0.329874	2	61	9.8464	NA					CR940286	0.620859	10	1	8.4842	TRIM33					BX918097	0.78101	17	1	9.9186	SLA-1d
BF443844	0.669125	2	61	8.7242	IL13RA2					X91721	0.589517	10	1	8.204	NA					BX925875	0.165631	17	3	10.558	DDX3X
BX667038	0.996589	2	63	9.25233	PRPF3					BX917123	0.0857426	10	1	7.7698	NA					BX919638	0.064001	17	3	8.4662	SLA-1d
BX923543	0.314023	2	63	10.3582	NA					BX674989	0.345989	10	1	7.3544	NA					BX919510	0.555911	17	7	9.4968	SLA-1d
BX676730	0.564641	2	65	13.7232	PABPC1					BX675907	0.139804	10	1	8.3154	NA					BX923113	0.358392	17	7	15.2274	SLA-1d
BX669006	0.933633	2	67	12.0602	UTP23					BX921641	0.259468	10	1	8.0314	NA					BX918478	0.483037	17	15	8.1792	NA
BX676474	0.364088	2	71	10.905	ODC1					BX669337	0.310442	10	1	10.8908	NA					BX670353	0.615687	17	53	9.2284	BSG
BG834885	0.226588	2	73	7.9502	ACTR6					BX668062	0.628057	10	1	12.5376	MTIF2					BX674324	0.452672	17	59	10.6321	NA
BX671131	0.6419	2	73	8.0688	NA					BX924010	0.390583	10	1	8.95436	IL8					BI337726	0.0765525	17	63	9.1712	PARD3
BX667931	0.315424	2	77	14.4799	TMEM14C					BX665098	0.610047	10	1	10.1208	NA					BX670099	0.425899	17	81	9.3452	TRIAP1
BF080910	0.437839	2	77	8.2832	DAPK1					BX667797	0.586827	10	3	8.7622	NA					BX676749	0.389303	17	81	8.136	SLN
BX673640	0.7281	2	91	10.433	PDLIM7c**	65-101	55-120	18.0e		BX676495	0.0652208	10	3	12.3144	NA					BX668929	0.324362	18	1	8.22814	PLOD1
BX670177	0.601096	2	95	7.67092	PRKG2					BX924633	0.305586	10	3	7.767	BX673640					BX917570	0.376604	18	1	9.2962	FBXL3
BX915971	0.999974	2	101	9.043	CCDC56e					BX917892	0.648725	10	3	7.5416	UBE2M					BX665214	0.165535	18	1	9.7908	NA
BX925666	0.999998	2	103	10.2082	IK**	> 145	40-150	20.5e		BX667801	0.353364	10	3	9.4114	PIK3AP1					BE235710	0.30594	18	1	8.3554	GTF2E1
BX919855	0.948795	2	103	7.968	COMMD1					BX671017	0.397311	10	3	7.5158	HRNBP3					BX915984	0.0806339	18	3	10.0152	NA
BI359863	0.946474	2	149	8.7162	NA					BX667673	0.240554	10	3	23.7068	TMEM126B					BX921514	0.148391	18	3	10.1904	RPS4
BX926631	0.999991	2	157	7.93498	SLC6A3					CR939574	0.35067	10	5	7.2724	NA					BX925971	0.613832	18	5	7.1784	PSMD13
BX672614	0.140186	2	179	7.69098	S100A4					BX669689	0.244808	10	5	8.1674	NA					BX673098	0.133113	18	9	13.2918	ACOX1
BX669509	0.510325	2	179	9.1192	SEPP1					BX924352	0.837403	10	5	7.2812	PRPF40A					BX673501	0.251545	18	35	9.9112	NA
BX925857	0.618473	3	1	10.8258	XRCC6					BX922491	0.379883	10	5	7.4218	NA					BE013399	0.419172	18	39	7.2656	CCAR1
BX914936	0.112951	3	1	7.69324	NA					BX924187	0.125136	10	5	8.7236	NA					BX917115	0.306068	18	39	7.5676	CCDC56e
BX673681	0.189463	3	3	9.4702	NA					BX669627	0.427117	10	13	9.3436	PPP2R4					BX669322	0.2027	18	39	7.6966	BEX1
BX922063	0.171742	3	33	7.7834	ANXA7					BX914862	0.199668	10	73	11.661	CSNK1A1					CR940029	0.112899	18	39	21.2404	CFL2
BX922608	0.16917	3	39	10.7862	MDH2***	0-48	0-80	4.1		BX922610	0.171394	10	77	10.231	LMF1					BX672254	0.46174	18	39	7.2566	IMMT
BX919921	0.12422	3	51	8.2058	PRDX4					BX671472	0.174023	10	107	7.63858	NA					BX674997	0.61151	18	41	7.2596	NEB
BX671225	0.553183	3	59	9.356	CCT2					BX921953	0.320989	11	3	7.70478	ZYX					BX673517	0.665667	18	41	8.0674	RNF2
BX925617	0.390157	3	63	10.2638	RPL7L1					BX916061	0.426209	11	149	12.6394	SLC39A14					scaj0013.e.07	0.10709	18	41	9.0526	PPIA(-like?)
BX917034	0.872516	3	75	7.6092	NA					BX672619	0.181448	11	149	7.58	RPL27A					BX672619	0.181448	18	45	14.8984	RPL27A
CR939157	0.0586184	3	95	8.6766	PDE4DIP					BG609848	0.491614	12	1	9.4906	TEC					BX918804	0.622109	18	47	8.69608	BMPR2
BX673640	0.7281	3	105	10.9084	PDLIM7c					BX925690	0.999987	12	5	10.0638	SYNGR2*	72-124	0-15			BX664914	0.108592	18	47	9.2664	SLC25A22
BG833755	0.224928	3	109	8.3341	TJP3					BX926631	0.999991	12	57	8.77518	SLC6A3					BX668097	0.141389	18	49	7.4944	RPS5
BX671590	0.434287	3	113	8.72872	HIAT1					BX667496	0.132876	12	83	11.401	RPS11					BX667960	0.173072	18	51	8.59706	CLTA
BX925574	0.108322	3	153	8.9376	KPNA1					BX922566	0.538033	12	125	9.3124	SFXN1					BX668617	0.686195	18	55	8.4504	THRB
BX671545	0.0892625	3	157	8.0034	ND1					BX672767	0.670989	13	7	8.091	ACBD5					BX672573	0.845594	18	81	25.252	LOC100513192***	53-84	65-end	7.6
BX669894	0.149258	3	179	9.1828	H3F3B					BX671367	0.262179	13	9	13.1936	AGPS
BX923281	0.553176	4	19	9.228	NA					CR940191	0.454534	13	11	7.9192	NA
BX921547	0.379278	4	25	7.6976	C22orf32					BX921890	0.999989	13	15	7.5188	APOA1BP
BX668837	0.38783	4	39	9.4322	NA					BX926575	0.406794	13	17	13.2722	NA*	57-98	10-40
BX672059	0.382971	4	65	9.5332	GLRX3					BX670104	0.37843	13	17	9.8996	NA
BX667521	0.095588	4	71	10.3659	NUDT21					BG609848	0.491614	13	17	7.8956	TEC
BX919061	0.3442	4	71	8.7646	FITM1					BX671117	0.61017	13	19	8.25	NA
BX918579	0.346036	4	75	8.6716	SLC35B2					BX920538	0.369199	13	19	8.373	NA
BX919214	0.806019	4	97	8.28816	CDKN2D					BX668515	0.999998	13	19	11.7832	UBE2H
BX673410	0.382514	4	107	7.6838	SEPW1					BX669670	0.369818	13	21	8.5694	COQ4
BX668068	0.232936	4	115	7.4596	KIF13B					BF080910	0.437839	13	21	8.1068	DAPK1
BX671556	0.27986	4	119	9.3258	STC1					BX669689	0.244808	13	23	8.4768	NA*	57-98	10-50
BX917307	0.268475	4	121	12.0638	CD81					CR940286	0.620859	13	23	9.0194	TRIM33
BX671723	0.0680528	4	143	8.2328	NA					BX669102	0.589882	13	23	7.894	FAM151B
BX673689	0.112364	4	151	7.5832	NA					AW347024	0.476079	13	23	8.1318	APITD1
BX918744	0.158117	4	151	7.5426	NA					BX918773	0.719229	13	23	7.92824	SSR4
BG609848	0.491614	4	151	9.2596	TEC					BX919855	0.948795	13	29	12.4184	COMMD1
BX668060	0.780491	4	151	8.0584	NA					BX671513	0.853978	13	53	8.9398	ATP2A1
BX916487	0.419109	5	1	13.2689	ILKAP					BX925493	0.0811453	13	57	10.6602	MYH2
BX669907	0.616231	5	1	7.1532	GPI					BX669065	0.467856	13	61	7.44252	RBM9
BX914885	0.916355	5	1	9.775	TMEM223					X91724	0.562615	13	77	7.7862	NA
BX915984	0.0806339	5	5	8.8962	NA					BX671983	0.857359	13	79	8.2268	CALM1
BX671790	0.172573	5	139	16.2332	PCBP2***	117-139	80-190	3.1		BX915330	0.756601	13	85	11.5868	NA
BX920846	0.452456	5	139	10.5892	MGP**	145-156	90-200	34.5		BX916347	0.599658	13	99	8.6818	PRPS1
CR939172	0.1274	5	139	21.4898	HNRNPA1***	117-139	85-150	2.4		BX667648	0.999971	13	99	7.5662	H2AFY
BX917503	0.239836	5	139	7.131	KCTD1					BX921880	0.337514	13	99	10.7702	DGKI
BX668509	0.715097	5	159	19.03	EMG1***	156-166	90-220	1.0		BX920718	0.640264	13	107	7.79048	NA
CR939072	0.167927	5	191	10.0752	MGST1					BX924224	0.529102	13	137	8.10238	LSM2
BX919164	0.193906	5	205	11.5134	TACC1
BX674550	0.366855	5	219	8.244	NA
BX923900	0.178922	5	245	10.6314	N4BP2
a: *the eQTL of the gene is on the same chromosome than the eQTL but without overlapping. **the eQTL of the gene is on the same chromosome with some evidence for overlapping between gene corresponding localization on genetic map and the 1% inteval for the eQTL. *** both gene localization of the gene and the eQTL 1% interval are overlapping and the LRT max is less 25 Mb from the gene localization …
b: When available information, the genetic position (interval obtained from Additional file 2) for the gene is estimated.
c: The interval for the eQTL corresponds to the QTL spanning region at 1% chromosome-wise threshold.
d: The gene localization and its eQTL 1% interval are overlapping and the LRT max is less 25 Mb from the gene localization on the genomic sequence (the calculated distance is given).
e: These transcripts have wide significant eQTL at 1% significant. The genomic localization of PDLIM7 by comparative genomics corresponds to SSC2 around 69.49 Mb
