# Supplementary material for: Genetic variability of transcript abundance in pig peri-mortem skeletal muscle: eQTL localized genes involved in stress response, cell death, muscle disorders and metabolism
Source: BMC Genomics. 2011 Nov 4;12:548. doi: 10.1186/1471-2164-12-548 (PMC3239847; doi:10.1186/1471-2164-12-548)
Supplement: Additional file 4 — Six significant clusters of trans-eQTL were identified. The observed distribution of eQTL most likely positions over the whole genome was compared to the expected distribution of these eQTL when assuming an equiprobable distribution of eQTL locations all over the 18 autosomes. A chisquare statistic was computed for a window of 40 cM or more, where several eQTL co-localized. These p-values have been adjusted with a Bonferroni correction. [file 1471-2164-12-548-S4.XLSX]

## Sheet: Additional file 4
Additional file 4. Six significant clusters of trans-eQTL were identified. The observed distribution of eQTL most likely positions over the whole genome was compared to the expected distribution of these eQTL when assuming an equiprobable distribution of eQTL locations all over the 18 autosomes. A chisquare statistic was computed for a window of 40 cM or more, where several eQTL co-localized. The…
Chromosome	n obs	start	end	size (cM)	n expected	chi2	p value	p value -Bonferroni
SSC1	6	83	101	18	2.57472	4.55681	0.0321	0.7708
SSC1	31	133	153	20	2.8608	276.781	1.14E-62	2.74E-61
SSC2	18	51	77	26	3.71904	54.8382	9.569E-14	2.29E-12
SSC3	4	39	55	16	2.28864	1.27969	0.2563	6.1518
SSC4	4	61	81	20	2.8608	0.453639	0.4987	11.9705
SSC4	5	101	131	30	4.2912	0.117075	0.7305	17.5335
SSC4	4	130	151	21	3.00384	0.330353	0.5636	13.5287
SSC5	4	1	39	38	5.43553	0.379123	0.5347	12.8337
SSC5	5	100	150	50	7.15201	0.647529	0.4159	9.9834
SSC6	5	21	61	40	5.72161	0.0910085	0.7609	18.2618
SSC6	5	81	141	60	8.58241	1.49534	0.2154	5.1699
SSC7	3	61	81	20	2.8608	0.00677288	0.9341	22.4190
SSC7	6	151	170	19	2.71776	3.96395	0.0455	1.0943
SSC8	5	1	61	60	8.58241	1.49534	0.2154	5.1699
SSC8	11	63	109	46	6.57985	2.96933	0.0817	1.9631
SSC8	8	125	181	56	8.01025	1.311e-05	0.9970	23.9298
SSC10	25	1	21	20	2.8608	171.331	1.80E-39	4.32E-38
SSC13	18	1	39	38	5.43553	29.0434	5.527E-08	1.32E-06
SSC13	5	85	119	34	4.86336	0.00383875	0.9502	22.8056
SSC14	5	41	61	20	2.8608	1.59961	0.2040	4.8963
SSC16	36	41	65	24	3.43296	308.949	7.43E-70	1.78E-68
SSC17	6	1	15	14	2.00256	7.97953	0.0046	0.1105
SSC18	8	1	21	20	2.8608	9.23215	0.0022	0.0546
SSC18	15	21	55	34	4.86336	21.1276	3.65E-06	0.00008
