# Supplementary material for: Genetic variability of transcript abundance in pig peri-mortem skeletal muscle: eQTL localized genes involved in stress response, cell death, muscle disorders and metabolism
Source: BMC Genomics. 2011 Nov 4;12:548. doi: 10.1186/1471-2164-12-548 (PMC3239847; doi:10.1186/1471-2164-12-548)
Supplement: Additional file 5 — Detailed annotation (gene and genomic localization) for the 272 genes. For gene/transcript, the first annotation was obtained by the Sigenae bioinformatic platform. Next are given results from NCBI blast with (human genome and transcript) or transcript reference (Refseq) or Unigene or Ensembl databases. Transcript were mapped with Sigenae, with NCBI blast against HTGS database and Narcisse software for the genomic sequence or Blat with Ensembl genome browser (Sscrofa9). The consensus gene annotation and gene mapping are given in Additional file 1. [file 1471-2164-12-548-S5.XLSX]

## Sheet: Additional file 5
Additional file 5. Detailed annotation (gene and genomic localization) for the 272 genes. For gene/transcript, the first annotation was obtained by the Sigenae bioinformatic platform. Next are given results from NCBI blast with human (genome and transcript) or transcript reference (Refseq) or Unigene or Ensembl databases. Transcript were mapped with Sigenae, with NCBI blast against HTGS database …
	Accession Number	Consensus gene name		SIGENAE gene and genomic localization										NCBI/human_blast								NCBI Transcript Reference Sequences								GenBank non-mouse and non-human EST entries													NCBI/htgs
				Databank	Accession	Query % coverage	Species	Chromosome	Chr start	Query % coverage	% identity	Genbank accession,Accession,Description		nom	description	Max score	Total score	Query coverage	E value	Max ident		nom	description	Max score	Total score	Query coverage	E value	Max ident		Gene name	Description		Max score	Total score	Query coverage	E value	Max ident		Pig genomic localization consensus				description	Max score	Total score	Query coverage	E value	Max ident
1	AW347024	APITD1		REFSEQ_RNA	NM_001038576.1	62	Pig	6	47509650	63.5	99.7	AW347024,NM_001038576.1,Bos taurus apoptosis-inducing, TAF9-like domain 1 (APITD1), mRNA >gi|83638617|gb|BC109754.1| Bos taurus apoptosis-inducing, TAF9-like domain 1, mRNA (cDNA clone MGC:134435 IMAGE:8059673), complete cds		APITD1	apoptosis-inducing, TAF9-like domain 1	353	353	0.6	4e-95	0.88		idem	idem	idem	idem	idem	idem	idem											AW347024	6	47518183		6 clone CH242-214O13	327	919	0.99	2e-86	1
2	AW359912	NA		NA										NA	NA	NA	NA	NA	NA	NA		NA	NA	NA	NA	NA	NA	NA											AW359912	?	?		NA	NA	NA	NA	NA	NA
3	BE013399	CCAR1		REFSEQ_RNA	XM_001928522.1	77	Pig	14	74843725	26.9	99.9	BE013399,XM_001928522.1,PREDICTED: Sus scrofa similar to cell-cycle and apoptosis regulatory protein 1 (LOC100151881), mRNA		CCAR1	cell division cycle and apoptosis regulator 1	512	512	0.99	5e-143	0.91		idem	idem	idem	idem	idem	idem	idem											BE013399	14	75038561		14 clone CH242-355K2	381	679	1	2e-102	1
4	BE033242	LOC100519895		REFSEQ_RNA	NM_174522.2	25	Pig	3	15608088	3.6	100	BE033242,NM_174522.2,Bos taurus cytochrome c oxidase subunit VIa polypeptide 2 (COX6A2), nuclear gene encoding mitochondrial protein, mRNA >gi|74268148|gb|BC103117.1| Bos taurus cytochrome c oxidase subunit VIa polypeptide 2, mRNA (cDNA clone MGC:128344 IMAGE:7986514), complete cds		C11orf59	chromosome 11 open reading frame 59	839	839	0.36	0	0.94		idem	idem	idem	idem	idem	idem	idem											BE033242	3	15627789		9 clone CH242-179D20	324	1259	0.49	2e-85	1
5	BE235710	GTF2E1		REFSEQ_RNA	XM_545124.2	85	Human	3	120461579	77	93.3	BE235710,XM_545124.2,PREDICTED: Canis familiaris similar to Transcription initiation factor IIE alpha subunit (TFIIE-alpha) (General transcription factor IIE 56 kDa subunit), transcript variant 1 (LOC488002), mRNA		GTF2E1	general transcription factor IIE, polypeptide 1,alpha 56kDa	848	848	1	0	0.93		idem	idem	idem	idem	idem	idem	idem											BE235710	13	NL (HSA3; 120.4Mb)		NA	NA	NA	NA	NA	NA
6	BF080910	DAPK1		REFSEQ_RNA	XM_613544.4	52	Pig	10	26963449	33.2	100	BF080910,XM_613544.4,PREDICTED: Bos taurus similar to death-associated protein kinase 1, transcript variant 1 (DAPK1), mRNA		DAPK1	death-associated protein kinase 1	420	420	0.64	5e-115	0.91		idem	idem	idem	idem	idem	idem	idem											BF080910	10	26982126		10 clone CH242-374O2	326	882	1	1e-86	1
7	BF442271	RAB40B		REFSEQ_RNA	XM_001925129.1	40	Pig	18	16930378	20.5	86.5	BF442271,XM_001925129.1,PREDICTED: Sus scrofa similar to Kinesin-like protein KIF13A (Kinesin-like protein RBKIN) (LOC100157259), mRNA		NA	NA	NA	NA	NA	NA	NA		LOC100155676	Sus scrofa hypothetical protein LOC100155676	154	154	0.42	7e-35	0.81		RAB40A (91.0	Ras-related protein Rab-40B-like (LOC100522636)	Ssc.2038/Unigene	339	339	0.45	1e-89	0.94		BF442271	12	125506		12 clone CH242-196C17	828	1783	1	0	0.97
8	BF443844	IL13RA2		REFSEQ_RNA	XM_001924676.1	94	Pig	X	92327870	94	98.8	BF443844,XM_001924676.1,PREDICTED: Sus scrofa similar to interleukin 13 receptor alpha chain 2 (LOC100156991), mRNA		IL13RA2	interleukin 13 receptor, alpha 2	346	346	0.83	7e-93	0.86		idem	idem	idem	idem	idem	idem	idem											BF443844	X	92340247		NA	NA	NA	NA	NA	NA
9	BG382531	Arhgap8		REFSEQ_RNA	XM_846370.1	58	Pig	5	1116645	57.6	99.3	BG382531,XM_846370.1,PREDICTED: Canis familiaris similar to Rho-GTPase-activating protein 8 (LOC609160), mRNA		NA	NA	NA	NA	NA	NA	NA		Arhgap8	Rho GTPase activating protein 8	213	213	0.57	1e-52	0.8											BG382531	5	1128248		5 clone CH242-122C3	387	937	1	5e-104	1
10	BG609848	TEC		REFSEQ_RNA	XM_580898.3	53	Pig	8	32570872	80.1	99.1	BG609848,XM_580898.3,PREDICTED: Bos taurus similar to protein tyrosine kinase TecIV (TEC), mRNA		TEC	tec protein tyrosine kinase	235	235	0.48	2e-59	0.95		idem	idem	idem	idem	idem	idem	idem											BG609848	8	32573587		8 clone CH242-161I20	508	508	0.92	1e-140	0.98
11	BG833755	TJP3		REFSEQ_RNA	NM_001045874.1	97	Pig	2	48235098	100	99.7	BG833755,NM_001045874.1,Bos taurus tight junction protein 3 (zona occludens 3) (TJP3), mRNA >gi|88954238|gb|BC114050.1| Bos taurus tight junction protein 3 (zona occludens 3), mRNA (cDNA clone MGC:137498 IMAGE:8017933), complete cds		NA	NA	NA	NA	NA	NA	NA		TJP3	Bos taurus tight junction protein 3 (zona occludens 3)	479	479	0.98	1e-132	0.85											BG833755	2	48256200		2 clone CH242-307J7	448	873	1	2e-122	1
12	BG834885	ACTR6		SWISSPROT	ARP6_CHICK	11	Pig	14	32237010	7.7	84.8	BG834885,ARP6_CHICK,ARP6_CHICK (sp:Q9DEE9) Actin-related protein 6 OS=Gallus gallus GN=ACTR6 PE=2 SV=1		ACTR6	Homo sapiens ARP6 actin-related protein 6 homolog (yeast) (ACTR6)	230	230	0.23	3e-59	0.95		idem	idem	230	230	0.23	9e-58	0.95											BG834885	5	79605609		5 clone CH242-247G2	1094	1094	1	0	1
13	BI337726	PARD3		REFSEQ_RNA	XM_606371.4	95	Pig	10	53976861	46.5	98.5	BI337726,XM_606371.4,PREDICTED: Bos taurus par-3 partitioning defective 3 homolog (C. elegans) (PARD3), mRNA		PARD3	par-3 partitioning defective 3 homolog (C. elegans)	721	721	0.98	0	0.92		idem	idem	idem	idem	idem	idem	idem											BI337726	10	54109723		10 clone CH242-436K6	366	889	1	5e-98	1
14	BI343797	OCLN		REFSEQ_RNA	NM_001163647.1	88	Pig	16	44868391	33.8	99.8	BI343797,NM_001163647.1,Sus scrofa occludin (OCLN), mRNA		NA	NA	NA	NA	NA	NA	NA		OCLN	Sus scrofa occludin (OCLN)	913	913	1	0	1											BI343797	16	44869908		16 clone CH242-158A7	401	922	1	2e-108	1
15	BI359863	NA		TIGR	TC491027	96						BI359863,TC491027,TC491027 similar to UniRef100_A7YWL7 Cluster: MGC151700 protein; n=1; Bos taurus|Rep: MGC151700 protein - Bos taurus (Bovine), partial (7%)		NA	NA	NA	NA	NA	NA	NA		NA	NA	NA	NA	NA	NA	NA		NA									BI359863	16	77295384		16 clone CH242-395J3	669	669	1	0	0.98
16	BI360075	C2		REFSEQ_RNA	NM_001101815.1	94	Pig	7	27842550	93.8	99.9	BI360075,NM_001101815.1,Sus scrofa complement component 2 (C2), mRNA		C2	complement component 2	383	383	0.85	7e-104	0.82		idem	idem	idem	idem	idem	idem	idem											BI360075	7	27855793		NA	NA	NA	NA	NA	NA
17	BM485010	FADD		REFSEQ_RNA	NM_001031797.1	62	Pig	2	1354813	16.2	99.7	BM485010,NM_001031797.1,Sus scrofa Fas (TNFRSF6)-associated via death domain (FADD), mRNA >gi|46397560|gb|AY519264.1| Sus scrofa Fas-associating death domain-containing protein mRNA, complete cds		NA	NA	NA	NA	NA	NA	NA		FADD	Sus scrofa Fas (TNFRSF6)-associated via death domain	765	765	1	0	0.98											BM485010	2	1355160		2 clone CH242-236K15	765	765	1	0	0.98
18	BX664914	SLC25A22		REFSEQ_RNA	NM_001075159.1	87	Pig	2	169881	99.9	100	BX664914,NM_001075159.1,Bos taurus solute carrier family 25 (mitochondrial carrier: glutamate), member 22 (SLC25A22), nuclear gene encoding mitochondrial protein, mRNA >gi|115305382|gb|BC123701.1| Bos taurus solute carrier family 25 (mitochondrial carrier: glutamate), member 22, mRNA (cDNA clone MGC:142774 IMAGE:8208061), complete cds		SLC25A22	solute carrier family 25 (mitochondrial carrier: glutamate), member 22	922	922	0.85	0	0.88		idem	idem	idem	idem	idem	idem	idem											BX664914	2	173164		2 clone CH242-40P17	316	1461	0.9	6e-83	1
19	BX665098	NA		TIGR	BX666513	100						BX665098,BX666513,BX666513 weakly similar to UniRef100_A0EDR5 Cluster: Chromosome undetermined scaffold_90, whole genome shotgun sequence; n=1; Paramecium tetraurelia|Rep: Chromosome undetermined scaffold_90, whole genome shotgun sequence - Paramecium tetraurelia, partial (8%)		NA	NA	NA	NA	NA	NA	NA		NA	NA	NA	NA	NA	NA	NA		NA									BX665098	4	122696759		4 clone CH242-71I3	1541	1541	1	0	0.95
20	BX665214	NA		REFSEQ_RNA	NM_001009880.1	9	Pig	5	923451	16.9	100	BX665214,NM_001009880.1,Homo sapiens chromosome 22 open reading frame 9 (C22orf9), transcript variant 2, mRNA		NA	NA	NA	NA	NA	NA	NA		NA	NA	NA	NA	NA	NA	NA		LOC23313	PREDICTED: similar to CG9646-PA, partial	Ssc.16403	1696	1696	1	0	1		BX665214	5	930343		5 clone CH242-504C4	1212	1212	0.88	0	0.93
21	BX665356	MXRA8		REFSEQ_RNA	XM_546712.2	53	Pig	17	49890360	4.4	84.9	BX665356,XM_546712.2,PREDICTED: Canis familiaris similar to matrix-remodelling associated 8 (LOC489592), mRNA		NA	NA	NA	NA	NA	NA	NA			similar to WW45 protein [Sus scrofa]	135	135	0.32	2e-29	0.77		MXRA8	Transcribed locus, strongly similar to NP_001069298.1 matrix-remodelling associated 8 precursor [Bos taurus]	Ssc.10126	1290	1290	0.99	0	0.99		BX665356	6	42899271		6 clone CH242-173K23	1290	1290	0.99	0	0.99
22	BX665361	NA		REFSEQ_RNA	XM_001789789.1	10	Pig	16	41595934	8.6	89.5	BX665361,XM_001789789.1,PREDICTED: Bos taurus similar to Myeloid cell surface antigen CD33 precursor (Sialic acid-binding Ig-like lectin 3) (Siglec-3) (gp67) (LOC100138951), mRNA		NA	NA	NA	NA	NA	NA	NA		NA	NA	NA	NA	NA	NA	NA		NA									BX665361	1	147996027		1 clone CH242-185I13	1592	1592	0.99	0	0.98
23	BX665506	XBP1		REFSEQ_RNA	NM_001034727.1	75	Pig	14	46573585	34.5	96.7	BX665506,NM_001034727.1,Bos taurus X-box binding protein pseudogene 1 (XBPP1), mRNA >gi|74268341|gb|BC102639.1| Bos taurus X-box binding protein pseudogene 1, mRNA (cDNA clone MGC:127699 IMAGE:7954579), complete cds		XBP1	X-box binding protein 1	1109	1109	0.99	0	0.89		XBP1	Sus scrofa X-box-binding protein 1	1554	1554	0.99	0	0.97											BX665506	14	46573617		14 clone CH242-147E1	621	621	0.43	1e-174	0.94
24	BX665555	SELH		REFSEQ_RNA	NM_001164506.1	35	Human	11	57509068	16.1	87.1	BX665555,NM_001164506.1,Canis lupus familiaris selenoprotein H (SELH), mRNA		NA	NA	NA	NA	NA	NA	NA		NA	NA	NA	NA	NA	NA	NA											BX665555	2	11233993		2 clone CH242-140O21	1044	1044	0.96	0	0.88
25	BX665674	NA		REFSEQ_RNA	NM_001114672.1	6	Pig	17	55130213	6.1	89	BX665674,NM_001114672.1,Sus scrofa ATPase, Class II, type 9A (ATP9A), mRNA		NA	NA	NA	NA	NA	NA	NA		NA	NA	NA	NA	NA	NA	NA		NA									BX665674	14	12203036		NA	NA	NA	NA	NA	NA
26	BX666239	TYR		REFSEQ_RNA	NM_001025212.1	95	Pig	9	22741890	8.9	100	BX666239,NM_001025212.1,Sus scrofa tyrosinase (TYR), mRNA >gi|67513980|dbj|AB207239.1| Sus scrofa TYR mRNA for tyrosinase, complete cds		NA	NA	NA	NA	NA	NA	NA		TYR	Sus scrofa tyrosinase (oculocutaneous albinism IA)	1000	1000	0.83	0	0.99											BX666239	9	22725579		9 clone CH242-474N9	1133	1133	0.94	0	0.99
27	BX666798	SEC24A		REFSEQ_RNA	XM_001167270.1	86						BX666798,XM_001167270.1,PREDICTED: Pan troglodytes SEC24 related gene family, member A, transcript variant 2 (SEC24A), mRNA		SEC24A	SEC24 related gene family, member A	689	689	0.99	0	0.87		SEC24A	SEC24 family, member A	627	627	0.91	4e-177	0.87											BX666798	2	124597532		2 clone CH242-246M12	1134	1134	0.99	0	0.99
28	BX667038	PRPF3		REFSEQ_RNA	NM_001135965.1	87	Pig	1	32410218	14.5	100	BX667038,NM_001135965.1,Sus scrofa PRP3 pre-mRNA processing factor 3 homolog (PRPF3), mRNA >gi|205363464|gb|FJ167679.1| Sus scrofa pre-mRNA processing factor 3-like protein (PRPF3) mRNA, complete cds		PRPF3	pre-mRNA processing factor 3 homolog	660	660	0.83	0	0.92		idem	idem	idem	idem	idem	idem	idem											BX667038	4	HTGS: chromosome 4 clone CH242-56F14		4 clone CH242-56F14	355	830	0.81	1e-94	1
29	BX667496	RPS11		REFSEQ_RNA	XM_001173045.1	49	Pig	6	38386700	100	98.9	BX667496,XM_001173045.1,PREDICTED: Pan troglodytes hypothetical protein LOC748133, transcript variant 9 (LOC748133), mRNA		RPS11	ribosomal protein S11	708	708	0.94	0	0.9		idem	idem	idem	idem	idem	idem	idem											BX667496	6	38212677		6 clone CH242-21M22	322	959	0.91	1e-85	1
30	BX667519	TREX1		REFSEQ_RNA	XM_001926785.1	71	Pig	13	26220182	54.3	99.6	BX667519,XM_001926785.1,PREDICTED: Sus scrofa similar to 3-5 exonuclease TREX1 (LOC100155669), mRNA		TREX1	three prime repair exonuclease 1	435	435	0.67	2e-119	0.83		idem	idem	idem	idem	idem	idem	idem											BX667519	13	26220308		13 clone CH242-145E9	1192	1192	0.93	0	0.99
31	BX667521	NUDT21		REFSEQ_RNA	XM_510978.2	52	Pig	1	137812465	32.4	93.6	BX667521,XM_510978.2,PREDICTED: Pan troglodytes cleavage and polyadenylation specific factor 5 (NUDT21), mRNA		NUDT21	nudix (nucleoside diphosphate linked moiety X)-type motif 21	1005	1005	0.98	0	0.91		idem	idem	idem	idem	idem	idem	idem											BX667521	1	88496698		1 clone CH242-267G12	1122	1122	0.98	0	0.93
32	BX667648	H2AFY		REFSEQ_RNA	NM_001046340.1	85	Pig	2	124914988	81.3	99.3	BX667648,NM_001046340.1,Bos taurus H2A histone family, member Y (H2AFY), mRNA >gi|87578156|gb|BC113287.1| Bos taurus H2A histone family, member Y, mRNA (cDNA clone MGC:137823 IMAGE:8084524), complete cds		H2AFY	H2A histone family, member Y	793	793	1	0	0.87		idem	idem	idem	idem	idem	idem	idem											BX667648	2	124915153		2 clone CH242-237A15	1242	1242	1	0	0.99
33	BX667673	TMEM126B		REFSEQ_RNA	XM_580313.4	22	Pig	9	19794667	43.5	98.3	BX667673,XM_580313.4,PREDICTED: Bos taurus similar to Transmembrane protein 126B (TMEM126B), mRNA		TMEM126B	transmembrane protein 126B	601	601	0.78	2e-169	0.85		idem	idem	idem	idem	idem	idem	idem											BX667673	9	19801896		9 clone CH242-451F17	468	1397	1	2e-128	1
34	BX667769	TNNI1		REFSEQ_RNA	NM_213912.3	94	Pig	9	48524870	3.8	100	BX667769,NM_213912.3,Sus scrofa troponin I (TNNI1), mRNA >gi|291061806|gb|AY282922.3| Sus scrofa troponin I (TNNI1) mRNA, complete cds		TNNI1	troponin I type 1 (skeletal, slow)	817	817	0.91	0	0.88		idem	idem	idem	idem	idem	idem	idem											BX667769	10	HTGS: chromosome 10 clone CH242-227L11		10 clone CH242-227L11	333	1345	0.99	6e-88	1
35	BX667797	NA		REFSEQ_RNA	NM_001035333.1	30						BX667797,NM_001035333.1,Bos taurus neural precursor cell expressed, developmentally down-regulated 1 (NEDD1), mRNA >gi|77567845|gb|BC107541.1| Bos taurus neural precursor cell expressed, developmentally down-regulated 1, mRNA (cDNA clone MGC:128761 IMAGE:7988549), complete cds		NA	NA	NA	NA	NA	NA	NA		NA	NA	NA	NA	NA	NA	NA											BX667797	5	82201915		5 clone CH242-102O23	231	231	0.95	3e-57	0.83
36	BX667801	PIK3AP1		NA										NA	NA	NA	NA	NA	NA	NA		PIK3AP1	PREDICTED: similar to phosphoinositide-3-kinase adaptor protein 1	NA	NA	NA	NA	NA		PIK3AP1	PREDICTED: similar to phosphoinositide-3-kinase adaptor protein 1	Ssc.55938	126	126	0.2	1e-25	0.82		BX667801	3	68061744		3 clone CH242-298M24	1267	1335	1	0	0.99
37	BX667806	NA		REFSEQ_RNA	XM_001928359.1	29	Pig	12	36259817	27.3	83.7	BX667806,XM_001928359.1,PREDICTED: Sus scrofa similar to WD repeat domain 23, transcript variant 1 (LOC100157270), mRNA		NA	NA	NA	NA	NA	NA	NA			PREDICTED: Sus scrofa similar to aldehyde dehydrogenase 6A1	235	235	0.26	3e-59	0.89											BX667806	5	64026306		5 clone CH242-102M20	1127	1241	0.96	0	0.95
38	BX667931	TMEM14C		REFSEQ_RNA	NM_001035437.1	43	Pig	7	7869926	82.4	99	BX667931,NM_001035437.1,Bos taurus transmembrane protein 14C (TMEM14C), mRNA >gi|73586949|gb|BC102229.1| Bos taurus transmembrane protein 14C, mRNA (cDNA clone MGC:126931 IMAGE:7929065), complete cds		TMEM14C	transmembrane protein 14C	433	433	0.65	3e-119	0.85		idem	idem	idem	idem	idem	idem	idem											BX667931	7	7876741		7 clone CH242-267B16	470	1212	1	5e-129	1
39	BX667943	NA		REFSEQ_RNA	NM_001109980.1	50	Human	17	80191563	17.5	84.4	BX667943,NM_001109980.1,Bos taurus solute carrier family 16, member 3 (monocarboxylic acid transporter 4) (SLC16A3), mRNA		NA	NA	NA	NA	NA	NA	NA		SLC16A3	Bos taurus solute carrier family 16, member 3 (monocarboxylic acid transporter 4)	368	368	0.75	2e-99	0.81											BX667943	12	HTGS: chromosome 12 clone CH242-192P8		12 clone CH242-192P8	1157	1157	1	0	0.99
40	BX667960	CLTA		REFSEQ_RNA	NM_174022.2	89	Pig	1	248152976	50.4	99.6	BX667960,NM_174022.2,Bos taurus clathrin, light chain (Lca) (CLTA), mRNA >gi|507|emb|X04849.1| Bos taurus mRNA for clathrin light chain a (brain LCa)		CLTA	clathrin, light chain (Lca)	1007	1007	1	0	0.9		idem	idem	idem	idem	idem	idem	idem											BX667960	1	248174524		1 clone CH242-393N4	824	1396	0.99	0	1
41	BX667979	ITGA8		REFSEQ_RNA	XM_001925235.1	14	Pig	12	14440438	13.9	86.7	BX667979,XM_001925235.1,PREDICTED: Sus scrofa similar to SAM domain-containing protein SAMSN-1 (SAM domain, SH3 domain and nuclear localization signals protein 1) (SH3-SAM adaptor protein) (Hematopoietic adaptor containing SH3 and SAM domains 1) (LOC100157298), mRNA		NA	NA	NA	NA	NA	NA	NA		NA	NA	NA	NA	NA	NA	NA		ITGA8 (ENSSSCG00000011046)	integrin, alpha 8 [Source:HGNC Symbol;Acc:6144]	Ensembl		1957		0.0e+00	98.99		BX667979	10	44214211		10 clone CH242-19J5	713	713	1	0	0.98
42	BX668043	NA		REFSEQ_RNA	XM_001112912.1	18	Human	12	7965116	26.3	86.5	BX668043,XM_001112912.1,PREDICTED: Macaca mulatta solute carrier family 2 (facilitated glucose transporter), member 3, transcript variant 1 (SLC2A3), mRNA		NA	NA	NA	NA	NA	NA	NA		NA	NA	NA	NA	NA	NA	NA											BX668043	5	HTGS: chromosome 5 clone CH242-335H3		5 clone CH242-335H3	1402	1402	1	0	0.98
43	BX668060	NA		REFSEQ_RNA	XM_001929173.1	17	Pig	12	36259817	9	89.4	BX668060,XM_001929173.1,PREDICTED: Sus scrofa similar to aldehyde dehydrogenase 6A1 (LOC100153301), mRNA		NA	NA	NA	NA	NA	NA	NA		NA	NA	NA	NA	NA	NA	NA		.									BX668060	3	HTGS: chromosome 3 clone CH242-86F15		3 clone CH242-386F15	1415	1415	0.93	0	0.97
44	BX668062	MTIF2		REFSEQ_PROTEIN	XP_001496791.1	85	Pig	3	79887805	100	98.6	BX668062,XP_001496791.1,PREDICTED: similar to Mitochondrial translational initiation factor 2 [Equus caballus]		MTIF2	mitochondrial translational initiation factor 2	636	636	0.64	4e-180	0.9		idem	idem	idem	idem	idem	idem	idem											BX668062	3	80146263		3 clone CH242-7O5	739	1639	0.98	0	1
45	BX668068	KIF13B		REFSEQ_RNA	NM_214286.1	35	Pig	13	101834422	36.6	78.9	BX668068,NM_214286.1,Sus scrofa lipoprotein lipase (LPL), mRNA		NA	NA	NA	NA	NA	NA	NA		LPL	Sus scrofa lipoprotein lipase	150	150	0.28	8e-34	0.82		KIF13B (ENSSSCG00000009683)	kinesin family member 13B [Source:HGNC Symbol;Acc:14405]	Ensembl		3030		0.0e+00	99.51		BX668068	14	13027666		14 clone CH242-409I24	1114	1208	1	0	0.99
46	BX668097	RPS5		REFSEQ_RNA	XM_001495360.2	53	Pig	6	123178194	81	99.6	BX668097,XM_001495360.2,PREDICTED: Equus caballus similar to ribosomal protein S5 (LOC100064459), mRNA		RPS5	ribosomal protein S5	880	880	0.87	0	0.89		idem	idem	idem	idem	idem	idem	idem											BX668097	6	123182198		6 clone CH242-15P9	394	1308	0.88	3e-106	1
47	BX668138	ATXN7L3B		REFSEQ_RNA	NM_001078161.2	67	Pig	12	16962534	17.6	87.2	BX668138,NM_001078161.2,Bos taurus hypothetical protein LOC777786 (LOC777786), mRNA		ATXN7L3B	ataxin 7-like 3B	577	577	0.5	3e-162	0.83		ATXN7L3B	Bos taurus ataxin 7-like 3B	774	774	0.48	0	0.89											BX668138	5	37683046		5 clone CH242-67L16	1146	1146	0.51	0	0.97
48	BX668509	EMG1		REFSEQ_RNA	XM_543842.2	61	Pig	5	59824519	4.8	100	BX668509,XM_543842.2,PREDICTED: Canis familiaris similar to gene rich cluster, C3f gene, transcript variant 1 (LOC486715), mRNA		EMG1	EMG1 nucleolar protein homolog (S. cerevisiae)	913	913	0.78	0	0.87		idem	idem	idem	idem	idem	idem	idem											BX668509	5	59 719 389 HTGS: chromosome 5 clone CH242-57N6		5 clone CH242-57N6	372	1506	0.83	1e-99	1
49	BX668515	UBE2H		REFSEQ_RNA	XM_001093712.1	59	Human	7	129472995	52.6	85.3	BX668515,XM_001093712.1,PREDICTED: Macaca mulatta similar to Ubiquitin-conjugating enzyme E2 H (Ubiquitin-protein ligase H) (Ubiquitin carrier protein H) (UBCH2) (E2-20K), transcript variant 1 (LOC702056), mRNA		UBE2H	ubiquitin-conjugating enzyme E2H (UBC8 homolog, yeast)	531	531	1	2e-148	0.82		idem	idem	idem	idem	idem	idem	idem											BX668515	18	17243449		18 clone CH242-289O4	1123	1123	1	0	0.99
50	BX668617	THRB		REFSEQ_RNA	XM_001494252.2	78	Pig	13	9031955	67.7	99.1	BX668617,XM_001494252.2,PREDICTED: Equus caballus thyroid hormone receptor, beta (erythroblastic leukemia viral (v-erb-a) oncogene homolog 2, avian), transcript variant 1 (THRB), mRNA		THRB	Homo sapiens thyroid hormone receptor, beta	1016	1016	0.99	0	0.91		C-ERBA-B1	Sus scrofa thyroid hormone receptor beta 1	1153	1153	0.83	0	0.99											BX668617	13	9061355		13 clone CH242-256G23	375	1121	0.8	1e-100	1
51	BX668761	TMEM201		REFSEQ_RNA	NM_001037451.1	29	Human	1	9648980	3.8	94.2	BX668761,NM_001037451.1,Bos taurus transmembrane protein 201 (TMEM201), mRNA >gi|79158726|gb|BC108140.1| Bos taurus transmembrane protein 201, mRNA (cDNA clone MGC:128856 IMAGE:8119715), complete cds		TMEM201	transmembrane protein 201	171	171	0.36	6e-40	0.76		TMEM201	Bos taurus transmembrane protein 201	442	442	0.76	2e-121	0.78											BX668761	6	47060409		6 clone CH242-402I11	1295	1295	0.75	0	0.97
52	BX668837	NA		REFSEQ_RNA	NM_004376.5	36						BX668837,NM_004376.5,Homo sapiens COX15 homolog, cytochrome c oxidase assembly protein (yeast) (COX15), nuclear gene encoding mitochondrial protein, transcript variant 2, mRNA		NA	NA	NA	NA	NA	NA	NA		NA	NA	NA	NA	NA	NA	NA											BX668837	14	115640218		14 clone CH242-211E15	1456	1456	1	0	0.96
53	BX668929	PLOD1		REFSEQ_RNA	NM_174148.1	86	Pig	6	48861113	314.2	99.3	BX668929,NM_174148.1,Bos taurus procollagen-lysine 1, 2-oxoglutarate 5-dioxygenase 1 (PLOD1), mRNA		PLOD1	procollagen-lysine 1, 2-oxoglutarate 5-dioxygenase 1	1022	1022	0.99	0	0.88		idem	idem	idem	idem	idem	idem	idem											BX668929	6	48878593		6 clone CH242-204J17	243	1363	0.9	1e-60	1
54	BX669006	UTP23		REFSEQ_RNA	XM_001249519.2	60	Pig	4	21884676	51.4	99	BX669006,XM_001249519.2,PREDICTED: Bos taurus similar to CG17652 CG17652-PA (LOC781182), mRNA		UTP23	UTP23, small subunit (SSU) processome component, homolog (yeast)	859	859	0.93	0	0.91		idem	idem	idem	idem	idem	idem	idem											BX669006	4	21890703		4 clone CH242-39F16	501	1249	1	2e-138	1
55	BX669065	RBM9		REFSEQ_RNA	XM_856962.1	64	Pig	5	8409000	37.5	97.3	BX669065,XM_856962.1,PREDICTED: Canis familiaris similar to RNA-binding protein 9 (RNA binding motif protein 9) (Hexaribonucleotide binding protein 2) (Repressor of tamoxifen transcriptional activity), transcript variant 7 (LOC481281), mRNA		RBM9	RNA binding motif protein 9	547	547	0.65	9e-155	0.98		idem	idem	idem	idem	idem	idem	idem											BX669065	5	8409188		5 clone CH242-180N6	270	893	1	3e-69	1
56	BX669094	EAPP		REFSEQ_RNA	XM_001928370.1	99	Pig	7	70907585	54.5	98.8	BX669094,XM_001928370.1,PREDICTED: Sus scrofa similar to E2F-associated phosphoprotein (LOC100153549), mRNA		EAPP	E2F-associated phosphoprotein	488	488	0.91	9e-136	0.89		idem	idem	idem	idem	idem	idem	idem											BX669094	7	70915700		7 clone CH242-141J19	337	753	0.96	4e-89	0.99
57	BX669102	FAM151B		REFSEQ_RNA	NM_001099713.1	58						BX669102,NM_001099713.1,Bos taurus hypothetical protein LOC535260 (FAM151B), mRNA >gi|148745258|gb|BC142516.1| Bos taurus hypothetical protein LOC535260, mRNA (cDNA clone MGC:148737 IMAGE:8248866), complete cds		NA	NA	NA	NA	NA	NA	NA		FAM151B	Bos taurus hypothetical protein LOC535260	425	425	0.91	9e-117	0.77											BX669102	2	78458481		2 clone CH242-265A18	1410	1410	0.99	0	0.98
58	BX669206	PPP1R2P3		REFSEQ_RNA	XM_516963.2	51	Pig	X	57793882	14.7	93.6	BX669206,XM_516963.2,PREDICTED: Pan troglodytes protein phosphatase 1, regulatory (inhibitor) subunit 2, transcript variant 2 (PPP1R2), mRNA		PPP1R2P3	protein phosphatase 1, regulatory (inhibitor) subunit 2 pseudogene 3 non-coding RNA	425	425	0.8	2e-116	0.8		idem	idem	idem	idem	idem	idem	idem											BX669206	X	57795136		X clone CH242-258F7	305	305	0.24	1e-79	0.97
59	BX669278	CCDC47		REFSEQ_RNA	NM_001035428.1	87	Human	17	61822611	144.1	90.1	BX669278,NM_001035428.1,Bos taurus coiled-coil domain containing 47 (CCDC47), mRNA >gi|73586660|gb|BC102915.1| Bos taurus coiled-coil domain containing 47, mRNA (cDNA clone MGC:128135 IMAGE:7986124), complete cds		CCDC47	coiled-coil domain containing 47	689	689	0.73	0	0.91		idem	idem	idem	idem	idem	idem	idem											BX669278	12	12767860		12 clone CH242-435H9	405	1076	0.81	2e-109	1
60	BX669322	BEX1		REFSEQ_RNA	XM_001083571.1	98	Pig	X	81892092	52.6	99.3	BX669322,XM_001083571.1,PREDICTED: Macaca mulatta hypothetical protein LOC694924 (LOC694924), mRNA		BEX1	brain expressed, X-linked 1	664	664	0.72	0	0.86		idem	idem	idem	idem	idem	idem	idem											BX669322	X	81892283		X clone CH242-59P14	632	862	0.72	5e-178	0.94
61	BX669337	NA		REFSEQ_RNA	XM_001135311.1	15	Pig	8	116137940	19.3	91.4	BX669337,XM_001135311.1,PREDICTED: Pan troglodytes coiled-coil domain containing 98, transcript variant 2 (CCDC98), mRNA		NA	NA	NA	NA	NA	NA	NA		NA	NA	NA	NA	NA	NA	NA											BX669337	8	116138342		8 clone CH242-238L14	996	996	0.71	0	0.94
62	BX669509	SEPP1		REFSEQ_RNA	NM_001134823.1	83	Human	5	42756920	51.4	81.4	BX669509,NM_001134823.1,Sus scrofa selenoprotein P (SEPP1), mRNA >gi|197717774|gb|EF113596.2| Sus scrofa selenoprotein P (Sepp1) mRNA, complete cds		SEPP1	selenoprotein P, plasma, 1	632	632	0.99	5e-179	0.85		idem	idem	idem	idem	idem	idem	idem											BX669509	16	24823564		16 clone CH242-40I2	1168	1168	1	0	0.99
63	BX669627	PPP2R4		REFSEQ_RNA	XM_001926077.1	82	Pig	1	284076470	19.8	99.7	BX669627,XM_001926077.1,PREDICTED: Sus scrofa similar to protein phosphatase 2A, regulatory subunit B (PR 53) (LOC100157517), mRNA		NA	NA	NA	NA	NA	NA	NA		PPP2R4	PREDICTED: Sus scrofa similar to protein phosphatase 2A, regulatory subunit B	1354	1354	1	0	0.99											BX669627	1	284105502		1 clone CH242-13F23	1354	1354	1	0	0.99
64	BX669642	SEP15		REFSEQ_RNA	NM_001085443.1	68	Human	1	87328400	48.6	87.2	BX669642,NM_001085443.1,Sus scrofa 15kDa selenoprotein (SEP15), mRNA >gi|121486234|gb|EF178474.1| Sus scrofa 15kDa selenoprotein (Sep15) mRNA, complete cds		NA	NA	NA	NA	NA	NA	NA		SEP15	Sus scrofa 15 kDa selenoprotein (SEP15)	1066	1066	0.81	0	0.96											BX669642	4	HTGS: chromosome 4 clone CH242-518A11		4 clone CH242-518A11	405	1076	0.81	2e-109	1
65	BX669646	APIP		REFSEQ_RNA	NM_001075352.1	81	Pig	2	24519570	84.6	99.6	BX669646,NM_001075352.1,Bos taurus APAF1 interacting protein (APIP), mRNA >gi|111305071|gb|BC120140.1| Bos taurus APAF1 interacting protein, mRNA (cDNA clone MGC:142303 IMAGE:8183587), complete cds		APIP	APAF1 interacting protein	763	763	1	0	0.88		idem	idem	idem	idem	idem	idem	idem											BX669646	2	24536302		NA	NA	NA	NA	NA	NA
66	BX669659	C1orf74		REFSEQ_RNA	XM_001110409.1	57	Pig	9	125542108	120.7	99.9	BX669659,XM_001110409.1,PREDICTED: Macaca mulatta hypothetical protein LOC713029 (LOC713029), mRNA		C1orf74	chromosome 1 open reading frame 74	582	582	0.66	8e-164	0.86		idem	idem	idem	idem	idem	idem	idem											BX669659	9	125542285		9 clone CH242-186K8,	983	1259	0.54	0	1
67	BX669670	COQ4		REFSEQ_PROTEIN	XP_851315.1	55	Pig	1	283391431	46.7	98.7	BX669670,XP_851315.1,PREDICTED: similar to coenzyme Q4 homolog [Canis familiaris]		COQ4	coenzyme Q4 homolog	248	248	0.28	1e-64	0.9		COQ4	coenzyme Q4 homolog	244	244	0.2	4e-62	0.99											BX669670	1	283401097		1 clone CH242-140K13	837	837	0.76	0	0.97
68	BX669689	NA		REFSEQ_RNA	XM_001927687.1	16	Pig	4	94315127	9.8	88	BX669689,XM_001927687.1,PREDICTED: Sus scrofa similar to Zinc finger protein 193 (PRD51) (Zinc finger and SCAN domain-containing protein 9) (LOC100154531), mRNA		NA	NA	NA	NA	NA	NA	NA		NA	NA	NA	NA	NA	NA	NA											BX669689	13	79001370		13 clone CH242-109N4	632	1012	0.8	4e-178	0.99
69	BX669894	H3F3B		REFSEQ_RNA	NM_005324.3	54	Pig	12	3983032	354.1	99.6	BX669894,NM_005324.3,Homo sapiens H3 histone, family 3B (H3.3B) (H3F3B), mRNA		H3F3B	H3 histone, family 3B	1085	1085	0.98	0	0.94		idem	idem	idem	idem	idem	idem	idem											BX669894	12	3984296		NA	NA	NA	NA	NA	NA
70	BX669907	GPI		REFSEQ_RNA	NM_001040471.1	74	Pig	6	29417872	41.7	100	BX669907,NM_001040471.1,Bos taurus glucose phosphate isomerase (GPI), mRNA >gi|73587306|gb|BC103416.1| Bos taurus glucose phosphate isomerase, mRNA (cDNA clone MGC:127793 IMAGE:7956246), complete cds		GPI	glucose phosphate isomerase	671	671	0.75	0	0.87		idem	idem	idem	idem	idem	idem	idem											BX669907	6	29454573		6 clone CH242-347I7	488	1152	0.87	1e-134	1
71	BX670099	TRIAP1		REFSEQ_RNA	NM_001079776.1	62	Pig	14	40550770	16.5	100	BX670099,NM_001079776.1,Bos taurus TP53 regulated inhibitor of apoptosis 1 (TRIAP1), mRNA >gi|112362388|gb|BC120172.1| Bos taurus TP53 regulated inhibitor of apoptosis 1, mRNA (cDNA clone MGC:142333 IMAGE:8188101), complete cds		TRIAP1	TP53 regulated inhibitor of apoptosis 1	412	412	0.97	6e-113	0.79		idem	idem	idem	idem	idem	idem	idem											BX670099	14	40549923		14 clone CH242-156D17	996	1230	1	0	1
72	BX670104	NA		REFSEQ_RNA	XM_604678.4	42	Pig	14	23306795	27.3	99	BX670104,XM_604678.4,PREDICTED: Bos taurus similar to unc-51-like kinase 1 (ULK1), mRNA		NA	NA	NA	NA	NA	NA	NA		NA	NA	NA	NA	NA	NA	NA											BX670104	14	23305860		14 clone CH242-114E11	1085	1085	1	0	0.99
73	BX670177	PRKG2		SWISSPROT	KGP2_HUMAN	90	Pig	8	117779537	97.5	99.2	BX670177,KGP2_HUMAN,KGP2_HUMAN (sp:Q13237) cGMP-dependent protein kinase 2 OS=Homo sapiens GN=PRKG2 PE=1 SV=1		PRKG2	protein kinase, cGMP-dependent, type II (PRKG2)	841	841	0.94	0	0.9		idem	idem	idem	idem	idem	idem	idem											BX670177	8	117838283		8 clone CH242-83M8	425	1156	0.95	1e-115	1
74	BX670220	THYN1		SWISSPROT	ACAD8_BOVIN	38	Pig	9	59348533	37.4	99.7	BX670220,ACAD8_BOVIN,[BBH] ACAD8_BOVIN (sp:Q0NXR6) Isobutyryl-CoA dehydrogenase, mitochondrial OS=Bos taurus GN=ACAD8 PE=2 SV=1		THYN1	thymocyte nuclear protein 1	734	734	0.78	0	0.88		idem	idem	idem	idem	idem	idem	idem											BX670220	9	59364312		9 clone CH242-222I2	281	1229	0.91	2e-72	1
75	BX670353	BSG		REFSEQ_RNA	NM_001123086.1	71	Human	19	571325	32.5	86.3	BX670353,NM_001123086.1,Sus scrofa basigin (Ok blood group) (BSG), mRNA >gi|166244450|gb|EU404087.1| Sus scrofa CD147 mRNA, complete cds		BSG	basigin (Ok blood group)	381	381	0.58	2e-103	0.81		idem	idem	idem	idem	idem	idem	idem											BX670353	2	NL (HSA19; 0.5Mb)		NA	NA	NA	NA	NA	NA
76	BX670548	C11orf59		REFSEQ_RNA	XM_508619.2	62	Pig	9	6108886	76.1	99.2	BX670548,XM_508619.2,PREDICTED: Pan troglodytes hypothetical LOC451399, transcript variant 2 (LOC451399), mRNA		C11orf59	chromosome 11 open reading frame 59	839	839	0.59	0	0.94		idem	idem	idem	idem	idem	idem	idem											BX670548	9	6109409		9 clone CH242-179D20	324	1259	0.79	5e-85	1
77	BX670678	HSP90B1		REFSEQ_RNA	NM_214103.1	85	Pig	5	75619944	55.8	98.7	BX670678,NM_214103.1,Sus scrofa heat shock protein 90kDa beta (Grp94), member 1 (HSP90B1), mRNA >gi|2239252|emb|Y09136.1| S.scrofa mRNA for gp96/GRP94		HSP90B1	heat shock protein 90kDa beta (Grp94), member 1	833	833	1	0	0.94		idem	idem	idem	idem	idem	idem	idem											BX670678	5	75623541		5 clone CH242-278P19	505	964	0.95	2e-140	1
78	BX670899	B2Mb		REFSEQ_RNA	XM_609410.4	45	Pig	6	107693667	46.2	92.5	BX670899,XM_609410.4,PREDICTED: Bos taurus hypothetical LOC530929 (LOC530929), mRNA		B2M	beta-2-microglobulin	318	318	0.69	2e-84	0.76		idem	idem	idem	idem	idem	idem	idem											BX670899	1	132895895		1 clone CH242-259N6	869	1703	1	0	1
79	BX670978	RNASEK		REFSEQ_RNA	NM_001034429.1	72	Pig	12	49579129	86.3	96.4	BX670978,NM_001034429.1,Bos taurus ribonuclease, RNase K (RNASEK), mRNA >gi|73587204|gb|BC102969.1| Bos taurus ribonuclease, RNase K, mRNA (cDNA clone MGC:128335 IMAGE:7960501), complete cds		RNASEK	ribonuclease, RNase K	568	568	0.73	2e-159	0.87		idem	idem	idem	idem	idem	idem	idem											BX670978	12	49579326		12 clone CH242-292J12	680	1011	0.82	0	1
80	BX670979	LIN52		REFSEQ_RNA	XM_001929151.1	100	Pig	7	105396706	33.1	99.9	BX670979,XM_001929151.1,PREDICTED: Sus scrofa similar to lin-52 homolog (LOC100157325), mRNA		NA	NA	NA	NA	NA	NA	NA		LIN52	Sus scrofa lin-52 homolog (C. elegans)	1384	1384	0.88	0	0.98											BX670979	7	105596984		7 clone CH242-92H3	1389	1389	0.88	0	0.98
81	BX671017	HRNBP3		REFSEQ_RNA	NM_001075537.1	15						BX671017,NM_001075537.1,Bos taurus hexaribonucleotide binding protein 3 (HRNBP3), mRNA >gi|111306954|gb|BC119875.1| Bos taurus hexaribonucleotide binding protein 3, mRNA (cDNA clone MGC:139681 IMAGE:8212109), complete cds		HRNBP3	hexaribonucleotide binding protein 3	122	122	0.27	2e-25	0.76		NA	NA	NA	NA	NA	NA	NA											BX671017	12	HTGS: chromosome 12 clone CH242-280J21		12 clone CH242-280J21	1336	1336	0.96	0	0.94
82	BX671117	NA		REFSEQ_RNA	XM_001924129.1	15	Pig	7	69734326	19.1	82.8	BX671117,XM_001924129.1,PREDICTED: Sus scrofa hypothetical protein LOC100154434 (LOC100154434), partial mRNA		NA	NA	NA	NA	NA	NA	NA		NA	NA	NA	NA	NA	NA	NA		NA									BX671117	3	113556206		3 clone CH242-260C24	1439	1439	0.98	0	0.99
83	BX671131	NA		REFSEQ_RNA	XM_001929173.1	13	Pig	3	66198631	5.2	92.5	BX671131,XM_001929173.1,PREDICTED: Sus scrofa similar to aldehyde dehydrogenase 6A1 (LOC100153301), mRNA		NA	NA	NA	NA	NA	NA	NA		NA	NA	NA	NA	NA	NA	NA		NA									BX671131	4	67343438		4 clone CH242-21K23	616	1086	0.84	5e-173	1
84	BX671225	CCT2		REFSEQ_RNA	NM_001034239.1	90	Pig	5	32702669	92.4	99.4	BX671225,NM_001034239.1,Bos taurus chaperonin containing TCP1, subunit 2 (beta) (CCT2), mRNA >gi|73586875|gb|BC103298.1| Bos taurus chaperonin containing TCP1, subunit 2 (beta), mRNA (cDNA clone MGC:128852 IMAGE:8119647), complete cds		CCT2	chaperonin containing TCP1, subunit 2 (beta)	804	804	0.93	0	0.88		idem	idem	idem	idem	idem	idem	idem											BX671225	5	30817435		5 clone CH242-413F24	298	1194	0.92	2e-77	1
85	BX671296	C19orf62		REFSEQ_RNA	NM_001076801.1	83	Human	19	17378232	62.4	90.1	BX671296,NM_001076801.1,Bos taurus chromosome 19 open reading frame 62 ortholog (MERIT40), mRNA >gi|115304744|gb|BC123408.1| Bos taurus chromosome 19 open reading frame 62 ortholog, mRNA (cDNA clone MGC:139524 IMAGE:8279940), complete cds		C19orf62	chromosome 19 open reading frame 62	793	793	0.95	0	0.87		idem	idem	idem	idem	idem	idem	idem											BX671296	2	HTGS: chromosome 2 clone CH242-367P7		2 clone CH242-367P7	640	1314	0.96	4e-180	1
86	BX671367	AGPS		REFSEQ_RNA	NM_003659.3	46	Human	2	178257372	24.1	84.8	BX671367,NM_003659.3,Homo sapiens alkylglycerone phosphate synthase (AGPS), mRNA		AGPS	alkylglycerone phosphate synthase (AGPS)	324	324	0.94	4e-86	0.76		idem	idem	idem	idem	idem	idem	idem											BX671367	15	30817435		15 clone CH242-196C8	1173	1173	0.97	0	0.98
87	BX671424	SYS1		REFSEQ_RNA	XM_001927699.1	87	Pig	17	49515190	34.7	99.8	BX671424,XM_001927699.1,PREDICTED: Sus scrofa similar to SYS1 Golgi-localized integral membrane protein homolog, transcript variant 1 (LOC100153558), mRNA		SYS1	SYS1 Golgi-localized integral membrane protein homolog	401	401	0.83	7e-111	0.77		idem	idem	idem	idem	idem	idem	idem											BX671424	17	30817435		17 clone CH242-219J22	1528	1528	0.98	0	0.98
88	BX671434	DYSFIP1		REFSEQ_RNA	XM_869283.3	80	Human	17	79791368	57.7	87.7	BX671434,XM_869283.3,PREDICTED: Bos taurus similar to dysferlin interacting protein 1, transcript variant 1 (LOC616223), mRNA		DYSFIP1	dysferlin interacting protein 1	556	556	0.65	2e-156	0.86		idem	idem	idem	idem	idem	idem	idem											BX671434	12	NL (HSA17; 79.7Mb)		NA	NA	NA	NA	NA	NA
89	BX671472	NA		NA										NA	NA	NA	NA	NA	NA	NA		NA	NA	NA	NA	NA	NA	NA		NA									BX671472	?	?		10 clone CH242-205O11	326	326	0.98	1e-86	0.75
90	BX671513	ATP2A1		REFSEQ_RNA	XM_001502262.2	51	Pig	3	16659991	41.3	100	BX671513,XM_001502262.2,PREDICTED: Equus caballus similar to ATPase, Ca++ transporting, fast twitch 1 (LOC100064403), mRNA		ATP2A1	ATPase, Ca++ transporting, cardiac muscle, fast twitch 1	355	355	0.62	2e-95	0.86		idem	idem	idem	idem	idem	idem	idem											BX671513	3	16679347		3 clone CH242-24P1	222	626	0.64	1e-54	1
91	BX671545	GTF2H3		REFSEQ_PROTEIN	ZP_06720825.1	13						BX671545,ZP_06720825.1,conserved hypothetical protein [Ruminococcus albus 8]		NA	NA	NA	NA	NA	NA	NA		NA	NA	NA	NA	NA	NA	NA		??	Transcribed locus, strongly similar to NP_008634.1 NADH dehydrogenase subunit 1 [Sus scrofa]	Ssc.8057	with annotation in evolution we did not find the GTF2H3						BX671545	2	5210213		2 clone CH242-276E8	1206	1206	0.99	0	0.95
92	BX671556	STC1		REFSEQ_RNA	XM_001493195.1	92	Pig	14	7918917	48.1	100	BX671556,XM_001493195.1,PREDICTED: Equus caballus similar to Stanniocalcin-1 precursor (STC-1) (LOC100054071), mRNA		STC1	stanniocalcin 1	440	440	0.83	4e-121	0.9		idem	idem	idem	idem	idem	idem	idem											BX671556	14	7919131		14 clone CH242-243C21	676	737	1	0	1
93	BX671590	HIAT1		REFSEQ_RNA	XM_001488869.2	78	Pig	4	122890843	36.9	98.2	BX671590,XM_001488869.2,PREDICTED: Equus caballus similar to hippocampus abundant transcript 1, transcript variant 1 (LOC100050614), mRNA		HIAT1	hippocampus abundant transcript 1	368	368	0.33	2e-99	0.94		idem	idem	idem	idem	idem	idem	idem											BX671590	4	NL (HSA1; 100.5Mb)		NA	NA	NA	NA	NA	NA
94	BX671687	NA		REFSEQ_RNA	XM_001492203.2	55	Human	X	153734502	43.5	90.2	BX671687,XM_001492203.2,PREDICTED: Equus caballus similar to RIKEN cDNA 1810037C20 (LOC100059696), mRNA		NA	NA	NA	NA	NA	NA	NA		NA	NA	NA	NA	NA	NA	NA											BX671687	X	HTGS: chromosome X clone CH242-348M2		X clone CH242-348M2	1131	1131	0.98	0	1
95	BX671723	NA		REFSEQ_RNA	XM_001925957.1	37	Pig	17	59476535	26	83.4	BX671723,XM_001925957.1,PREDICTED: Sus scrofa similar to SYS1 Golgi-localized integral membrane protein homolog (LOC100151937), mRNA		NA	NA	NA	NA	NA	NA	NA		CNPY3	Sus scrofa canopy 3 homolog (zebrafish)	154	154	0.3	6e-35	0.82											BX671723	7	27513052		NA	NA	NA	NA	NA	NA
96	BX671790	PCBP2		REFSEQ_RNA	XM_852381.1	85	Pig	5	17219199	72.5	100	BX671790,XM_852381.1,PREDICTED: Canis familiaris similar to Poly(rC)-binding protein 2 (Alpha-CP2) (Putative heterogeneous nuclear ribonucleoprotein X) (hnRNP X) (CTBP) (CBP), transcript variant 7 (LOC477596), mRNA			poly(rC) binding protein 2 isoform a	488	488	1	4e-137	0.84		PCBP2	poly(rC) binding protein 2	165	165	0.19	3e-38	0.95											BX671790	5	17233148		5 clone CH242-523B11	970	970	1	0	1
97	BX671937	ZRANB1		REFSEQ_RNA	XM_001929009.1	67	Pig	14	141156260	67	99.7	BX671937,XM_001929009.1,PREDICTED: Sus scrofa similar to LOC523338 protein (LOC100155662), mRNA		ZRANB1	zinc finger, RAN-binding domain containing 1	682	682	0.85	0	0.87		idem	idem	idem	idem	idem	idem	idem											BX671937	14	141200552		14 clone CH242-154C15	647	1151	0.96	0	1
98	BX671983	CALM1		REFSEQ_RNA	NM_001166106.1	68	Pig	18	49063850	4.9	87	BX671983,NM_001166106.1,Homo sapiens calmodulin 1 (phosphorylase kinase, delta) (CALM1), transcript variant 2, mRNA		CALM1	calmodulin 1 (phosphorylase kinase, delta)	688	688	0.89	0	0.86		idem	idem	idem	idem	idem	idem	idem											BX671983	7	120028060		7 clone CH242-290O13	1122	1122	0.89	0	0.99
99	BX672059	GLRX3		REFSEQ_RNA	NM_001035101.1	78	Pig	14	146334011	84.1	99.5	BX672059,NM_001035101.1,Bos taurus glutaredoxin 3 (GLRX3), mRNA >gi|61554312|gb|BT021690.1| Bos taurus thioredoxin-like 2 (TXNL2), mRNA, complete cds		GLRX3	glutaredoxin 3	636	636	0.8	4e-180	0.88		idem	idem	idem	idem	idem	idem	idem											BX672059	14	146351559		14 clone CH242-413O2	375	961	0.8	8e-101	1
100	BX672254	IMMT		REFSEQ_RNA	XM_860208.1	84	Human	2	86371055	77.7	89.4	BX672254,XM_860208.1,PREDICTED: Canis familiaris similar to Mitochondrial inner membrane protein (Mitofilin) (p87/89) (Proliferation-inducing gene 4 protein), transcript variant 7 (LOC475764), mRNA		IMMT	inner membrane protein, mitochondrial (mitofilin)	660	660	1	0	0.88		idem	idem	idem	idem	idem	idem	idem											BX672254	3	HTGS: chromosome 3 clone CH242-18K16		3 clone CH242-18K16	518	1013	0.98	2e-144	1
101	BX672338	NA		REFSEQ_RNA	NM_001114672.1	11	Pig	4	101093793	11.9	82.4	BX672338,NM_001114672.1,Sus scrofa ATPase, Class II, type 9A (ATP9A), mRNA		NA	NA	NA	NA	NA	NA	NA		NA	NA	NA	NA	NA	NA	NA											BX672338	?	?		NA	NA	NA	NA	NA	NA
102	BX672573	LOC100513192		NA										NA	NA	NA	NA	NA	NA	NA		NA	NA	NA	NA	NA	NA	NA											BX672573	18	49162725		18 clone CH242-199O17	424	1015	0.97	3e-115	1
103	BX672581	RRAS		REFSEQ_RNA	NM_001038688.1	61	Pig	6	38277941	81	99.9	BX672581,NM_001038688.1,Bos taurus related RAS viral (r-ras) oncogene homolog (RRAS), mRNA >gi|83759118|gb|BC110229.1| Bos taurus related RAS viral (r-ras) oncogene homolog, mRNA (cDNA clone MGC:134597 IMAGE:8061054), complete cds		RRAS	related RAS viral (r-ras) oncogene homolog (RRAS)	525	525	0.62	1e-146	0.89		idem	idem	idem	idem	idem	idem	idem											BX672581	6	38281992		6 clone CH242-21M22	616	1223	0.99	6e-173	1
104	BX672614	S100A4		REFSEQ_RNA	XM_001929563.1	63	Pig	4	100150625	65.5	100	BX672614,XM_001929563.1,PREDICTED: Sus scrofa similar to Protein S100-A4 (S100 calcium-binding protein A4) (Metastasin) (Protein Mts1) (Placental calcium-binding protein) (Calvasculin), transcript variant 2 (LOC100156358), mRNA		S100A4	S100 calcium binding protein A4	531	531	0.81	2e-148	0.91		idem	idem	idem	idem	idem	idem	idem											BX672614	4	100150771		4 clone CH242-10B5	534	825	0.94	1e-148	1
105	BX672619	RPL27A		REFSEQ_RNA	XM_001254139.1	49	Pig	9	139941	48.7	98.4	BX672619,XM_001254139.1,PREDICTED: Bos taurus similar to ribosomal protein L27a-like (LOC786728), mRNA		RPL27A	ribosomal protein L27a	595	595	0.95	7e-168	0.91		idem	idem	idem	idem	idem	idem	idem											BX672619	9	139314		9 clone CH242-243F20	326	859	1	1e-86	1
106	BX672625	B2Mb		REFSEQ_RNA	NM_213978.1	15	Pig	1	132684555	23.4	99.4	BX672625,NM_213978.1,Sus scrofa beta-2-microglobulin (B2M), mRNA >gi|309794|gb|L13854.1|PIGMICRO2B Sus scrofa beta 2-microglobulin mRNA, complete cds		B2M	beta-2-microglobulin	276	276	0.7	1e-71	0.8		idem	idem	idem	idem	idem	idem	idem											BX672625	1	132893887		1 clone CH242-259N6	510	992	0.99	3e-141	1
107	BX672692	SPARCL1		REFSEQ_RNA	NM_004684.4	66	Pig	8	112884827	74.7	99.8	BX672692,NM_004684.4,Homo sapiens SPARC-like 1 (hevin) (SPARCL1), transcript variant 2, mRNA		SPARCL1	Homo sapiens SPARC-like 1 (hevin) (SPARCL1)	309	309	0.59	1e-81	0.79		idem	idem	idem	idem	idem	idem	idem											BX672692	8	112914165		8 clone CH242-280I20	680	1129	0.79	0	1
108	BX672767	ACBD5		REFSEQ_RNA	XM_535171.2	20	Pig	14	3826422	27.7	80.7	BX672767,XM_535171.2,PREDICTED: Canis familiaris similar to acyl-Coenzyme A binding domain containing 5, transcript variant 1 (LOC477987), mRNA		NA	NA	NA	NA	NA	NA	NA		ACBD5	Canis familiaris similar to acyl-Coenzyme A binding domain containing 5, transcript variant 1	211	211	0.2	5e-52	0.93											BX672767	10	47059802		10 clone CH242-496K3	1242	1242	1	0	0.98
109	BX673098	ACOX1		REFSEQ_RNA	NM_001101028.1	44	Pig	12	3875075	41.1	100	BX673098,NM_001101028.1,Sus scrofa acyl-Coenzyme A oxidase 1, palmitoyl (ACOX1), mRNA >gi|112292672|gb|DQ842227.1| Sus scrofa breed Landrace palmitoyl acyl-CoA oxidase 1 (ACOX1) mRNA, complete cds		ACOX1	acyl-Coenzyme A oxidase 1, palmitoyl	547	547	0.83	2e-153	0.83		idem	idem	idem	idem	idem	idem	idem											BX673098	12	3878496		12 clone CH242-304M1	390	1313	1	3e-105	1
110	BX673410	SEPW1		REFSEQ_RNA	NM_213977.1	57	Human	19	48281974	33.9	91.1	BX673410,NM_213977.1,Sus scrofa selenoprotein W, 1 (SEPW1), mRNA >gi|14194264|gb|AF380118.1|AF380118 Sus scrofa selenoprotein W (SEPW) mRNA, complete cds		SEPW1	selenoprotein W, 1	531	531	0.6	1e-148	0.88		SEPW1		1243	1243	0.95	0	0.98											BX673410	6	HTGS: chromosome 6 clone CH242-139A20		6 clone CH242-139A20	652	1222	0.93	0	1
111	BX673441	PDLIM7c		REFSEQ_RNA	NM_001113251.1	61	Pig	14	91425539	8.8	90.3	BX673441,NM_001113251.1,Bos taurus PDZ and LIM domain 7 (enigma) (PDLIM7), transcript variant 2, mRNA >gi|74356518|gb|BC104521.1| Bos taurus PDZ and LIM domain 7 (enigma), mRNA (cDNA clone MGC:129104 IMAGE:8121919), complete cds		PDLIM7	PDZ and LIM domain 7 (enigma)	486	486	0.51	6e-135	0.9		idem	idem	idem	idem	idem	idem	idem											BX673441	2	NL (HSA5; 176.9Mb)		NA	NA	NA	NA	NA	NA
112	BX673501	NA		SWISSPROT	CCM2_MOUSE	41						BX673501,CCM2_MOUSE,CCM2_MOUSE (sp:Q8K2Y9) Malcavernin OS=Mus musculus GN=Ccm2 PE=1 SV=1		NA	NA	NA	NA	NA	NA	NA		NA	NA	NA	NA	NA	NA	NA		NA									BX673501	?	?		NA	NA	NA	NA	NA	NA
113	BX673517	RNF2		REFSEQ_RNA	NM_007212.3	84	Pig	9	118615386	72.8	99.7	BX673517,NM_007212.3,Homo sapiens ring finger protein 2 (RNF2), mRNA		RNF2	ring finger protein 2	1229	1229	0.99	0	0.93		idem	idem	idem	idem	idem	idem	idem											BX673517	9	118725649		9 clone CH242-37F23	508	1428	0.99	9e-141	1
114	BX673640	PDLIM7c		REFSEQ_RNA	NM_213636.1	100	Pig	14	91425539	6.1	90.3	BX673640,NM_213636.1,Homo sapiens PDZ and LIM domain 7 (enigma) (PDLIM7), transcript variant 4, mRNA		PDLIM7	PDZ and LIM domain 7 (enigma) (PDLIM7)	651	651	1	0	0.89		idem	idem	idem	idem	idem	idem	idem											BX673640	2	NL (HSA5; 176.9Mb)		NA	NA	NA	NA	NA	NA
115	BX673681	NA		REFSEQ_RNA	NM_001134175.1	42	Pig	7	34782996	3.7	100	BX673681,NM_001134175.1,Pongo abelii CCAAT/enhancer binding protein (C/EBP), gamma (CEBPG), mRNA >gi|55733146|emb|CR861186.1| Pongo abelii mRNA; cDNA DKFZp459B113 (from clone DKFZp459B113)		NA	NA	NA	NA	NA	NA	NA		NA	NA	NA	NA	NA	NA	NA											BX673681	6	28899030		6 clone CH242-260F18	1026	1026	0.99	0	1
116	BX673689	NA		REFSEQ_RNA	XM_001928419.1	18	Pig	14	118908266	12	84.5	BX673689,XM_001928419.1,PREDICTED: Sus scrofa similar to Probable tRNA pseudouridine synthase 2 (LOC100157964), mRNA		NA	NA	NA	NA	NA	NA	NA		several annotations	several annotations	several annotations	several annotations	several annotations	several annotations	several annotations											BX673689	2	6629618		2 clone CH242-147F22	1262	2437	0.99	0	0.98
117	BX674063	NA		REFSEQ_RNA	NM_001114672.1	35	Pig	14	32237010	27.3	84.6	BX674063,NM_001114672.1,Sus scrofa ATPase, Class II, type 9A (ATP9A), mRNA		NA	NA	NA	NA	NA	NA	NA		NA	Sus scrofa similar to aldehyde dehydrogenase 6A1	NA	NA	NA	NA	NA											BX674063	13	HTGS: chromosome 13 clone CH242-385K21		13 clone CH242-385K21	776	776	0.41	0	0.99
118	BX674167	PSMC3IP		REFSEQ_RNA	XM_001110383.1	51	Pig	12	17806765	56.8	98.3	BX674167,XM_001110383.1,PREDICTED: Macaca mulatta transcription factor-like protein 4, transcript variant 4 (MLX), mRNA		PSMC3IP	Homo sapiens PSMC3 interacting protein (PSMC3IP)	734	734	0.99	0	0.89		idem	idem	idem	idem	idem	idem	idem											BX674167	12	17803639		12 clone CH242-242A5	272	1101	0.99	1e-69	1
119	BX674324	NA		REFSEQ_RNA	NM_001046140.1	54	Human	1	175013762	49.8	82.8	BX674324,NM_001046140.1,Bos taurus serologically defined colon cancer antigen 3 (SDCCAG3), mRNA >gi|86821553|gb|BC105395.1| Bos taurus serologically defined colon cancer antigen 3, mRNA (cDNA clone MGC:128414 IMAGE:7958943), complete cds		NA	NA	NA	NA	NA	NA	NA		NA	NA	NA	NA	NA	NA	NA											BX674324	?	?		NA	NA	NA	NA	NA	NA
120	BX674399	NA		REFSEQ_RNA	XM_001924138.1	15	Pig	2	7816807	12.7	85.9	BX674399,XM_001924138.1,PREDICTED: Sus scrofa hypothetical protein LOC100155723 (LOC100155723), mRNA		NA	NA	NA	NA	NA	NA	NA		ZNF389	Sus scrofa zinc finger protein 389	117	117	0.19	1e-23	0.8		NA									BX674399	2	129170056		2 clone CH242-391J6	1443	1599	1	0	0.99
121	BX674550	NA		REFSEQ_RNA	NM_001046109.1	12	Pig	17	60266160	6.1	82.8	BX674550,NM_001046109.1,Bos taurus programmed cell death 2 (PDCD2), mRNA >gi|82571671|gb|BC110283.1| Bos taurus programmed cell death 2, mRNA (cDNA clone MGC:134365 IMAGE:8040152), complete cds		NA	NA	NA	NA	NA	NA	NA		NA	NA	NA	NA	NA	NA	NA											BX674550	?	?		NA	NA	NA	NA	NA	NA
122	BX674839	VANGL1		REFSEQ_RNA	XM_001148705.1	31	Human	1	116184574	26.2	83.9	BX674839,XM_001148705.1,PREDICTED: Pan troglodytes vang-like 1, transcript variant 1 (VANGL1), mRNA		VANGL1	vang-like 1 (van gogh, Drosophila)	255	255	0.47	1e-65	0.85		idem	idem	idem	idem	idem	idem	idem											BX674839	4	109308710		4 clone CH242-210N17	976	976	1	0	0.99
123	BX674989	NA		NA										NA	NA	NA	NA	NA	NA	NA		NA	NA	NA	NA	NA	NA	NA		NA									BX674989	6	HTGS: chromosome 6 clone PigE-132C10		6 clone PigE-132C10	699	1836	1	0	0.97
124	BX674997	NEB		SWISSPROT	NEBU_HUMAN	96	Pig	15	133973904	18.8	100	BX674997,NEBU_HUMAN,[BBH] NEBU_HUMAN (sp:P20929) Nebulin OS=Homo sapiens GN=NEB PE=1 SV=3		NEB	nebulin	507	507	0.77	3e-142	0.89		idem	idem	idem	idem	idem	idem	idem											BX674997	15	134024646		15 clone CH242-167H23	202	932	0.97	2e-48	1
125	BX675129	ALDH2		REFSEQ_RNA	XM_001924898.1	84	Pig	14	40032054	84.2	99.2	BX675129,XM_001924898.1,PREDICTED: Sus scrofa similar to mitochondrial aldehyde dehydrogenase 2 (LOC100156648), partial mRNA		ALDH2	aldehyde dehydrogenase 2 family (mitochondrial) nuclear gene encoding mitochondrial protein	815	815	0.92	0	0.86		idem	idem	idem	idem	idem	idem	idem											BX675129	14	39830562		14 clone CH242-214J14	337	1202	0.81	5e-89	1
126	BX675319	MGRN1		REFSEQ_RNA	NM_001076942.2	28	Pig	3	33571343	21.5	98	BX675319,NM_001076942.2,Bos taurus mahogunin, ring finger 1 (MGRN1), mRNA		MGRN1	mahogunin, ring finger 1	93.5	93.5	0.19	1e-16	0.81		idem	idem	idem	idem	idem	idem	idem											BX675319	3	33767027		3 clone CH242-271C18	1094	1094	1	0	0.99
127	BX675488	NFU1		REFSEQ_RNA	NM_001046566.1	100	Human	2	69623255	68.7	92.7	BX675488,NM_001046566.1,Bos taurus NFU1 iron-sulfur cluster scaffold homolog (S. cerevisiae) (NFU1), nuclear gene encoding mitochondrial protein, mRNA >gi|86823818|gb|BC105369.1| Bos taurus NFU1 iron-sulfur cluster scaffold homolog (S. cerevisiae), mRNA (cDNA clone MGC:127922 IMAGE:7961742), complete cds		NFU1	NFU1 iron-sulfur cluster scaffold homolog (S. cerevisiae)	558	722	0.95	9e-157	0.92		idem	idem	idem	idem	idem	idem	idem											BX675488	3	67080535		3 clone CH242-133I18	329	1056	1	8e-88	1
128	BX675907	NA		REFSEQ_RNA	XM_001924166.1	38	Pig	4	110083894	30.8	81.7	BX675907,XM_001924166.1,PREDICTED: Sus scrofa hypothetical protein LOC100154228 (LOC100154228), mRNA		NA	NA	NA	NA	NA	NA	NA		NA	NA	NA	NA	NA	NA	NA		NA									BX675907	14	135015056		14 clone CH242-224G2	976	1380	1	0	0.98
129	BX676022	ANKRD40		REFSEQ_RNA	XM_612461.4	31	Pig	12	23995909	33.1	98.7	BX676022,XM_612461.4,PREDICTED: Bos taurus similar to Canalicular multispecific organic anion transporter 2 (ATP-binding cassette sub-family C member 3) (Multidrug resistance-associated protein 3) (Multi-specific organic anion transporter-D) (MOAT-D) (ABCC3), mRNA		ANKRD40	ankyrin repeat domain 40	525	525	0.79	1e-146	0.85		idem	idem	idem	idem	idem	idem	idem											BX676022	12	23993531		12 clone CH242-237H24	970	970	0.86	0	0.98
130	BX676048	NA		REFSEQ_RNA	NM_214016.2	25	Pig	7	43861770	21.8	84.9	BX676048,NM_214016.2,Sus scrofa cat eye syndrome chromosome region, candidate 1 (CECR1), mRNA		NA	NA	NA	NA	NA	NA	NA		C29ORF108	Sus scrofa chromosome 20 open reading frame 108 ortholog	132	132	0.24	3e-28	0.83											BX676048	16	62897213		16 clone CH242-20B6	861	955	0.83	0	0.98
131	BX676386	NA		REFSEQ_RNA	XM_001928729.1	14	Pig	7	69734326	14.2	83.5	BX676386,XM_001928729.1,PREDICTED: Sus scrofa similar to vacuolar protein sorting 13B (LOC100157602), mRNA			zinc finger E-box binding homeobox 1 isoform b	102	155	0.1	8e-21	1		NA	NA	NA	NA	NA	NA	NA											BX676386	3	22970683		3 clone CH242-129A5	1461	1674	0.99	0	0.98
132	BX676474	ODC1		REFSEQ_RNA	XM_851618.1	75	Human	2	10580094	73.8	83.1	BX676474,XM_851618.1,PREDICTED: Canis familiaris similar to Ornithine decarboxylase (ODC), transcript variant 9 (LOC475666), mRNA		ODC1	ornithine decarboxylase 1	544	544	0.86	3e-152	0.81		idem	idem	idem	idem	idem	idem	idem											BX676474	3	HTGS: chromosome 3 clone CH242-272H10		3 clone CH242-272H10	878	1167	0.87	0	0.99
133	BX676495	NA		REFSEQ_RNA	NM_007072.2	52	Pig	4	93983680	11	78.9	BX676495,NM_007072.2,Homo sapiens HERV-H LTR-associating 2 (HHLA2), mRNA >gi|23272002|gb|BC035971.1| Homo sapiens HERV-H LTR-associating 2, mRNA (cDNA clone MGC:32599 IMAGE:4606764), complete cds		NA	NA	NA	NA	NA	NA	NA		NA	NA	NA	NA	NA	NA	NA											BX676495	13	HTGS: chromosome 13 clone CH242-81A22		13 clone CH242-81A22	1230	1311	1	0	0.99
134	BX676664	EIF3CL		REFSEQ_RNA	NM_001034618.1	89	Human	16	28722784	88.9	92.2	BX676664,NM_001034618.1,Bos taurus eukaryotic translation initiation factor 3, subunit C-like (EIF3CL), mRNA >gi|74353981|gb|BC103352.1| Bos taurus eukaryotic translation initiation factor 3, subunit C, mRNA (cDNA clone MGC:127304 IMAGE:7947699), complete cds		EIF3CL	eukaryotic translation initiation factor 3, subunit C-like	870	870	0.85	0	0.92		idem	idem	idem	idem	idem	idem	idem											BX676664	3	NL (HSA16; 28.3Mb)		NA	NA	NA	NA	NA	NA
135	BX676708	MLEC		REFSEQ_RNA	NM_014730.2	67	Human	12	121124949	20.1	86	BX676708,NM_014730.2,Homo sapiens malectin (MLEC), mRNA		MLEC	malectin	335	335	1	2e-89	0.8		idem	idem	idem	idem	idem	idem	idem											BX676708	14	40680563		14 clone CH242-319N22	861	861	1	0	1
136	BX676730	PABPC1		REFSEQ_RNA	XM_852602.1	74	Pig	4	36599071	59.3	100	BX676730,XM_852602.1,PREDICTED: Canis familiaris similar to Polyadenylate-binding protein 1 (Poly(A)-binding protein 1) (PABP 1), transcript variant 29 (LOC612751), mRNA		PABPC1	poly(A) binding protein, cytoplasmic 1	708	708	0.99	0	0.96		idem	idem	idem	idem	idem	idem	idem											BX676730	4	36614599		NA	NA	NA	NA	NA	NA
137	BX676749	SLN		REFSEQ_RNA	NM_001044566.1	50	Pig	9	35785249	7.3	100	BX676749,NM_001044566.1,Sus scrofa sarcolipin (SLN), mRNA >gi|90819633|gb|DQ456976.1| Sus scrofa sarcolipin mRNA, complete cds		SLN	sarcolipin	451	451	0.89	1e-124	0.81		idem	idem	idem	idem	idem	idem	idem											BX676749	9	35785104		9 clone CH242-5N14	1112	1189	1	0	1
138	BX676780	ROCK2		REFSEQ_RNA	XM_525689.2	43	Human	2	11319887	7.7	95	BX676780,XM_525689.2,PREDICTED: Pan troglodytes Rho-associated, coiled-coil containing protein kinase 2 (ROCK2), mRNA		NA	NA	NA	NA	NA	NA	NA		ROCK2	PREDICTED: Pongo abelii Rho-associated, coiled-coil containing protein kinase 2																BX676780	3	116313402		3 clone CH242-518I17	1286	1286	0.99	0	1
139	BX914349	SUZ12		REFSEQ_RNA	XM_582605.4	56	Pig	12	40774186	7.7	100	BX914349,XM_582605.4,PREDICTED: Bos taurus similar to Polycomb protein SUZ12 (Suppressor of zeste 12 protein homolog) (Joined to JAZF1 protein) (Chromatin precipitated E2F target 9 protein) (ChET 9 protein) (SUZ12), mRNA		SUZ12	suppressor of zeste 12 homolog (Drosophila)	1057	1057	0.99	0	0.93		idem	idem	idem	idem	idem	idem	idem											BX914349	12	40651527		12 clone CH242-212P22	1251	1251	0.99	0	0.98
140	BX914517	MTCH1		REFSEQ_RNA	XM_001929580.1	67	Pig	7	37250480	55.2	99.5	BX914517,XM_001929580.1,PREDICTED: Sus scrofa similar to mitochondrial carrier homolog 1 (LOC100152609), mRNA		MTCH1	Homo sapiens mitochondrial carrier homolog 1 (C. elegans) (MTCH1)	477	477	0.98	9e-134	0.79		MTCH1	mitochondrial carrier homolog 1 [Sus scrofa]	1341	1341	1	0	0.99											BX914517	7	37250753		6 clone RP11-61A9	483	483	0.98	4e-133	0.79
141	BX914859	RPS15		REFSEQ_RNA	NM_214334.1	33	Pig	11	67934080	31.8	82.2	BX914859,NM_214334.1,Sus scrofa ribosomal protein S15 (RPS15), mRNA >gi|2258090|dbj|AB005624.1| Sus scrofa mRNA for rig-analog DNA-binding protein, complete cds		RPS15	ribosomal protein S15	490	490	0.57	3e-136	0.93		idem	idem	idem	idem	idem	idem	idem											BX914859	2	HTGS: chromosome 2 clone CH242-101J22		2 clone CH242-101J22	876	1038	0.99	0	1
142	BX914862	CSNK1A1		REFSEQ_RNA	XM_001106969.1	88	Pig	2	136066674	84.5	100	BX914862,XM_001106969.1,PREDICTED: Macaca mulatta casein kinase 1, alpha 1, transcript variant 9 (CSNK1A1), mRNA		CSNK1A1	casein kinase 1, alpha 1	944	944	0.76	0	0.94		idem	idem	idem	idem	idem	idem	idem											BX914862	2	136113924		2 clone PigE-243H2	660	866	0.59	0	1
143	BX914885	TMEM223		REFSEQ_RNA	NM_001099721.1	64	Human	11	62557788	51.8	85.4	BX914885,NM_001099721.1,Bos taurus transmembrane protein 223 (TMEM223), mRNA >gi|148745254|gb|BC142261.1| Bos taurus transmembrane protein 223, mRNA (cDNA clone MGC:148587 IMAGE:8288570), complete cds		TMEM223	transmembrane protein 223	555	555	0.77	2e-155	0.83		idem	idem	idem	idem	idem	idem	idem											BX914885	2	HTGS: chromosome 2 clone CH242-117L2		2 clone CH242-117L2	802	1426	1	0	0.99
144	BX914936	NA		REFSEQ_RNA	XM_585116.4	79	Pig	10	11560935	63.1	99.5	BX914936,XM_585116.4,PREDICTED: Bos taurus similar to axin interaction partner and dorsalization antagonist, transcript variant 1 (LOC508353), mRNA		NA	NA	NA	NA	NA	NA	NA		NA	NA	NA	NA	NA	NA	NA											BX914936	10	11560246		10 clone CH242-496O19	1279	1279	0.98	0	0.99
145	BX914960	PABPN1		REFSEQ_RNA	XM_001162168.1	68	Pig	7	82057753	36	97.5	BX914960,XM_001162168.1,PREDICTED: Pan troglodytes similar to polyA binding protein II, transcript variant 1 (LOC452797), mRNA		PABPN1	poly(A) binding protein, nuclear 1	1003	1003	1	0	0.96		idem	idem	idem	idem	idem	idem	idem											BX914960	7	82058688		7 clone CH242-116C14	287	1140	1	8e-75	1
146	BX915330	NA		REFSEQ_RNA	NM_001105444.1	7						BX915330,NM_001105444.1,Bos taurus dual specificity phosphatase and pro isomerase domain containing 1 (DUPD1), mRNA >gi|151554470|gb|BC149835.1| Bos taurus dual specificity phosphatase and pro isomerase domain containing 1, mRNA (cDNA clone MGC:160041 IMAGE:8507290), complete cds		NA	NA	NA	NA	NA	NA	NA		NA	NA	NA	NA	NA	NA	NA		NA									BX915330	6	NL (HSA19; 59.06Mb)		NA	NA	NA	NA	NA	NA
147	BX915577	CLPTM1L		REFSEQ_RNA	NM_001082426.1	71	Pig	16	76772553	34	98.4	BX915577,NM_001082426.1,Bos taurus CLPTM1-like (CLPTM1L), mRNA >gi|126010732|gb|BC133589.1| Bos taurus CLPTM1-like, mRNA (cDNA clone MGC:148642 IMAGE:8118078), complete cds		CLPTM1L	CLPTM1-like	584	584	0.97	8e-165	0.86		CLPTM1L	CLPTM1-like	713	713	0.97	0	0.9											BX915577	16	76774814		16 clone CH242-148J9	200	780	0.75	7e-48	1
148	BX915764	NA		REFSEQ_RNA	XM_001929173.1	31	Pig	14	3826422	27	83.8	BX915764,XM_001929173.1,PREDICTED: Sus scrofa similar to aldehyde dehydrogenase 6A1 (LOC100153301), mRNA		NA	NA	NA	NA	NA	NA	NA		CHMP4C	Sus scrofa chromatin modifying protein 4C	135	135	0.5	2e-29	0.78		NA									BX915764	14	117709482		14 clone CH242-468E22	730	818	0.98	0	0.99
149	BX915803	FKBP8		REFSEQ_RNA	XM_541935.2	74	Pig	2	62522466	66.1	100	BX915803,XM_541935.2,PREDICTED: Canis familiaris similar to FK506-binding protein 8 (LOC484819), mRNA		FKBP8	FK506 binding protein 8, 38kDa	287	287	0.49	4e-76	0.85		idem	idem	idem	idem	idem	idem	idem											BX915803	2	62522734		2 clone CH242-83K20	983	983	0.96	0	0.99
150	BX915888	NA		REFSEQ_RNA	NM_214002.1	23	Pig	15	72724087	24.3	81.1	BX915888,NM_214002.1,Sus scrofa integrin, beta 3 (platelet glycoprotein IIIa, antigen CD61) (ITGB3), mRNA >gi|14582551|gb|AF282890.1| Sus scrofa glycoprotein GPIIIa (CD61) mRNA, complete cds		NA	NA	NA	NA	NA	NA	NA		several annotations	several annotations	several annotations	several annotations	several annotations	several annotations	several annotations											BX915888	9	65878474		9 clone CH242-340C13	1050	1384	0.99	0	0.99
151	BX915971	CCDC56e		REFSEQ_RNA	NM_001034683.1	45	Pig	12	17663493	44.7	100	BX915971,NM_001034683.1,Bos taurus coiled-coil domain containing 56 (CCDC56), mRNA >gi|74268042|gb|BC102431.1| Bos taurus coiled-coil domain containing 56, mRNA (cDNA clone MGC:127308 IMAGE:7952613), complete cds		NA	NA	NA	NA	NA	NA	NA		CCDC56	similar to coiled-coil domain containing 56	418	418	0.44	3e-114	0.91											BX915971	12	17664426		12 clone CH242-17I6	684	1214	0.99	0	1
152	BX915984	NA		REFSEQ_RNA	NM_001159305.1	11						BX915984,NM_001159305.1,Sus scrofa centromere protein M (CENPM), mRNA >gi|225580022|gb|FJ775535.1| Sus scrofa proliferation associated nuclear element 1 (PANE1) mRNA, complete cds			SH3-domain binding protein 5 (BTK-associated) isoform a	104	104	0.42	3e-20	0.74		NA	NA	NA	NA	NA	NA	NA											BX915984	13	2130446		13 clone CH242-352A11	1267	1267	1	0	1
153	BX916061	SLC39A14		REFSEQ_RNA	XM_531112.2	27	Human	8	22224818	6.1	89.5	BX916061,XM_531112.2,PREDICTED: Pan troglodytes solute carrier family 39 (zinc transporter), member 14 (SLC39A14), mRNA		NA	NA	NA	NA	NA	NA	NA		SLC39A14	Bos taurus solute carrier family 39 (zinc transporter), member 14	399	399	0.96	8e-109	0.79											BX916061	14	6638995		14 clone CH242-289G6	1120	1120	1	0	1
154	BX916347	PRPS1		REFSEQ_RNA	NM_001046189.2	21	Human	X	106871737	14.2	85.7	BX916347,NM_001046189.2,Bos taurus phosphoribosyl pyrophosphate synthetase 1 (PRPS1), mRNA		NA	NA	NA	NA	NA	NA	NA		PRPS1	phosphoribosyl pyrophosphate synthetase 1 [Bos taurus]	281	281	0.71	4e-73	0.77											BX916347	X	86170405		X clone CH242-294L14	1315	1315	0.99	0	0.97
155	BX916487	ILKAP		SWISSPROT	ILKAP_HUMAN	82	Pig	15	130353365	72.4	99.9	BX916487,ILKAP_HUMAN,[BBH] ILKAP_HUMAN (sp:Q9H0C8) Integrin-linked kinase-associated serine/threonine phosphatase 2C OS=Homo sapiens GN=ILKAP PE=1 SV=1		ILKAP	integrin-linked kinase-associated serine/threonine phosphatase 2C	333	333	0.98	5e-90	0.82		idem	idem	idem	idem	idem	idem	idem											BX916487	15	130378706		15 clone CH242-282H12	488	723	1	1e-134	1
156	BX916575	LDHA		REFSEQ_RNA	NM_001172363.1	76	Pig	2	38036308	77.2	100	BX916575,NM_001172363.1,Sus scrofa lactate dehydrogenase A (LDHA), mRNA >gi|268633766|gb|FJ865398.1| Sus scrofa lactate dehydrogenase A mRNA, complete cds		LDHA	lactate dehydrogenase A (LDHA)	595	595	0.48	8e-168	0.81		idem	idem	idem	idem	idem	idem	idem											BX916575	2	38047193		2 clone CH242-329C14	1343	1606	0.6	0	0.99
157	BX916849	QIL1		REFSEQ_RNA	NM_001097463.1	45	Pig	2	49381105	78	100	BX916849,NM_001097463.1,Sus scrofa QIL1 protein (QIL1), mRNA >gi|117660491|gb|DQ629138.1| Sus scrofa QIL1 (QIL1) mRNA, complete cds		C19orf70	19 open reading frame 70	483	483	0.98	5e-134	0.84		QIL1	Sus scrofa QIL1 protein (QIL1)	933	933	1	0	0.99											BX916849	2	49381221		2 clone CH242-231P22	407	970	1	3e-110	1
158	BX917034	NA		REFSEQ_RNA	NM_001034735.1	43	Human	5	149781206	39.1	84.3	BX917034,NM_001034735.1,Bos taurus CD74 molecule, major histocompatibility complex, class II invariant chain (CD74), mRNA >gi|61553020|gb|BT021489.1| Bos taurus CD74 antigen (invariant polypeptide of major histocompatibility complex, class II antigen-associated) (CD74), mRNA, complete cds		NA	NA	NA	NA	NA	NA	NA		NA	NA	NA	NA	NA	NA	NA											BX917034	2	HTGS: chromosome 2 clone CH242-499G11		2 clone CH242-499G11	824	824	1	0	0.99
159	BX917115	CCDC56e		REFSEQ_RNA	NM_001034683.1	45	Pig	12	17663493	44.7	100	BX917115,NM_001034683.1,Bos taurus coiled-coil domain containing 56 (CCDC56), mRNA >gi|74268042|gb|BC102431.1| Bos taurus coiled-coil domain containing 56, mRNA (cDNA clone MGC:127308 IMAGE:7952613), complete cds		NA	NA	NA	NA	NA	NA	NA		CCDC56	coiled-coil domain containing 56	418	418	0.44	2e-114	0.91											BX917115	12	17664426		12 clone CH242-17I6	684	1214	0.99	0	1
160	BX917123	NA		REFSEQ_RNA	NM_214075.2	17	Pig	17	57339613	17.3	84.7	BX917123,NM_214075.2,Sus scrofa cytochrome P450, family 24, subfamily A, polypeptide 1 (CYP24A1), nuclear gene encoding mitochondrial protein, mRNA		NA	NA	NA	NA	NA	NA	NA		NA	NA	NA	NA	NA	NA	NA											BX917123	?	?		NA	NA	NA	NA	NA	NA
161	BX917307	CD81		REFSEQ_RNA	NM_001035099.1	70	Human	11	2398520	41.2	90.3	BX917307,NM_001035099.1,Bos taurus CD81 molecule (CD81), mRNA >gi|73586977|gb|BC102513.1| Bos taurus CD81 molecule, mRNA (cDNA clone MGC:127931 IMAGE:7954992), complete cds		NA	NA	NA	NA	NA	NA	NA		CD81	similar to CD81 protein	435	435	1	2e-119	0.81		CD81	CD81 molecule	Ssc.1641	1029	1029	1	0	1		BX917307	2	NL (HSA11; 2.1Mb)		RP44-467B2	1018	1018	1	0	0.99
162	BX917379	EEF1A2		REFSEQ_RNA	NM_001037464.1	87	Pig	9	26062725	63.9	91.6	BX917379,NM_001037464.1,Bos taurus eukaryotic translation elongation factor 1 alpha 2 (EEF1A2), mRNA >gi|79158707|gb|BC108110.1| Bos taurus eukaryotic translation elongation factor 1 alpha 2, mRNA (cDNA clone MGC:128473 IMAGE:7984422), complete cds		EEF1A2	eukaryotic translation elongation factor 1 alpha 2	728	728	0.73	0	0.9		idem	idem	idem	idem	idem	idem	idem											BX917379	9	HTGS: chromosome 9 clone CH242-5N9		9 clone CH242-5N9,	272	681	0.64	1e-69	0.93
163	BX917503	KCTD1		REFSEQ_RNA	XM_537294.2	100	Pig	6	76595333	49.3	100	BX917503,XM_537294.2,PREDICTED: Canis familiaris similar to potassium channel tetramerisation domain containing 1 (LOC480170), mRNA		KCTD1	potassium channel tetramerisation domain containing 1	776	776	1	0	0.94		idem	idem	idem	idem	idem	idem	idem											BX917503	6	76692995		6 clone CH242-128F22	931	931	1	0	0.99
164	BX917570	FBXL3		REFSEQ_RNA	XM_001927771.1	79	Pig	11	48079338	20.1	98.6	BX917570,XM_001927771.1,PREDICTED: Sus scrofa similar to F-box and leucine-rich repeat protein 3 (LOC100152980), mRNA		FBXL3	F-box and leucine-rich repeat protein 3	737	1252	0.99	0	0.97		FBXL3	Sus scrofa similar to F-box and leucine-rich repeat protein 3	909	1474	1	0	1											BX917570	11	48079730		11 clone CH242-185J22	909	1475	1	0	1
165	BX917769	UBAP1		REFSEQ_RNA	NM_001100376.1	94	Pig	10	30940437	36.9	100	BX917769,NM_001100376.1,Bos taurus ubiquitin associated protein 1 (UBAP1), mRNA >gi|151557116|gb|BC150086.1| Bos taurus ubiquitin associated protein 1, mRNA (cDNA clone MGC:166360 IMAGE:8232831), complete cds		NA	NA	NA	NA	NA	NA	NA		UBAP1	Bos taurus ubiquitin associated protein 1	933	933	1	0	0.87											BX917769	10	31048591		10 clone CH242-41I13	1461	1461	1	0	0.99
166	BX917871	NA		REFSEQ_RNA	XM_001926458.1	10						BX917871,XM_001926458.1,PREDICTED: Sus scrofa similar to lysosomal-associated membrane protein 2, transcript variant 1 (LOC100154598), mRNA		NA	NA	NA	NA	NA	NA	NA		NA	NA	NA	NA	NA	NA	NA											BX917871	18	6341615		18 clone CH242-295C16	1378	1378	0.99	0	0.99
167	BX917892	UBE2M		REFSEQ_RNA	NM_001083503.1	83	Human	19	59067080	82.8	90.3	BX917892,NM_001083503.1,Bos taurus ubiquitin-conjugating enzyme E2M (UBC12 homolog, yeast) (UBE2M), mRNA >gi|126920919|gb|BC133501.1| Bos taurus ubiquitin-conjugating enzyme E2M (UBC12 homolog, yeast), mRNA (cDNA clone MGC:151985 IMAGE:8030064), complete cds		UBE2M	ubiquitin-conjugating enzyme E2M (UBC12 homologyeast)	1042	1042	0.92	0	0.93		idem	idem	idem	idem	idem	idem	idem											BX917892	?	?		NA	NA	NA	NA	NA	NA
168	BX917912	NA		TIGR	BX917912	100						BX917912,BX917912,BX917912 similar to UniRef100_A0DI68 Cluster: Chromosome undetermined scaffold_51 whole genome shotgun sequence; n=1; Paramecium, partial (0%)		NA	NA	NA	NA	NA	NA	NA		NA	NA	NA	NA	NA	NA	NA											BX917912	4	96477155		4 clone CH242-365M3	933	933	1	0	0.97
169	BX918097	SLA-1d		REFSEQ_RNA	NM_001097431.1	96	Pig	7	24459993	100	95	BX918097,NM_001097431.1,Sus scrofa MHC class I antigen 1 (SLA-1), mRNA >gi|121485842|gb|DQ992492.1| Sus scrofa clone KNP1012 MHC class I antigen (SLA-1) mRNA, complete cds		NA	NA	NA	NA	NA	NA	NA		SLA-1	Sus scrofa MHC class I antigen 1	1020	1020	0.98	0	0.98											BX918097	7	24529591		7 clone CH242-74M17	695	3916	0.95	0	0.98
170	BX918369	NA		REFSEQ_RNA	NM_214002.1	8	Pig	X	123552068	9.9	88.7	BX918369,NM_214002.1,Sus scrofa integrin, beta 3 (platelet glycoprotein IIIa, antigen CD61) (ITGB3), mRNA >gi|14582551|gb|AF282890.1| Sus scrofa glycoprotein GPIIIa (CD61) mRNA, complete cds		NA	NA	NA	NA	NA	NA	NA		NA	NA	NA	NA	NA	NA	NA		NA									BX918369	8	114896307		8 clone CH242-214A18	1157	1157	0.99	0	0.99
171	BX918478	NA		TIGR	BX918478	100						BX918478,BX918478,BX918478 similar to UniRef100_A6W9L0 Cluster: Dihydrodipicolinate synthetase; n=1; Kineococcus radiotolerans SRS30216|Rep: Dihydrodipicolinate synthetase - Kineococcus radiotolerans SRS30216, partial (5%)		NA	NA	NA	NA	NA	NA	NA		NA	NA	NA	NA	NA	NA	NA											BX918478	11	70220333		11 clone CH242-387P22	538	1144	0.99	1e-149	0.98
172	BX918579	SLC35B2		REFSEQ_RNA	XM_001929581.1	95	Pig	7	45773108	68.2	100	BX918579,XM_001929581.1,PREDICTED: Sus scrofa similar to Solute carrier family 35, member B2 (LOC100152305), mRNA		SLC35B2	solute carrier family 35, member B2	660	660	0.69	0	0.86		idem	idem	idem	idem	idem	idem	idem											BX918579	7	45773111		NA	NA	NA	NA	NA	NA
173	BX918744	NA		REFSEQ_RNA	XM_001926458.1	32	Pig	10	12207208	31.7	83.6	BX918744,XM_001926458.1,PREDICTED: Sus scrofa similar to lysosomal-associated membrane protein 2, transcript variant 1 (LOC100154598), mRNA		NA	NA	NA	NA	NA	NA	NA		several annotations	several annotations	several annotations	several annotations	several annotations	several annotations	several annotations											BX918744	17	8354920		17 clone CH242-7O9	970	2033	0.99	0	0.94
174	BX918773	SSR4		REFSEQ_RNA	XM_538202.2	63	Pig	X	122649704	68.9	100	BX918773,XM_538202.2,PREDICTED: Canis familiaris similar to Translocon-associated protein, delta subunit precursor (TRAP-delta) (Signal sequence receptor delta subunit) (SSR-delta), transcript variant 1 (LOC481082), mRNA		SSR4	signal sequence receptor, delta (translocon-associated protein delta	686	686	0.92	0	0.89		idem	idem	idem	idem	idem	idem	idem											BX918773	X	122653721		X clone CH242-139K22	287	1103	1	4e-74	1
175	BX918804	BMPR2		REFSEQ_RNA	XM_536035.2	98	Pig	15	99623146	79.2	100	BX918804,XM_536035.2,PREDICTED: Canis familiaris similar to Bone morphogenetic protein receptor type II precursor (BMP type II receptor) (BMPR-II) (BRK-3) (LOC478875), mRNA		BMPR2	bone morphogenetic protein receptor, type II (serine/threonine kinase)	924	924	0.98	0	0.92		idem	idem	idem	idem	idem	idem	idem											BX918804	15	99680750		15 clone CH242-199E12	588	1156	0.98	1e-164	0.99
176	BX918923	NA		REFSEQ_RNA	XR_045676.1	18	Pig	7	136241229	16.3	82.9	BX918923,XR_045676.1,PREDICTED: Sus scrofa misc_RNA (LOC100158021), miscRNA		NA	NA	NA	NA	NA	NA	NA		NA	NA	NA	NA	NA	NA	NA		NA									BX918923	7	136347079		7 clone CH242-244E9	1230	1230	0.99	0	0.98
177	BX918989	NA		REFSEQ_RNA	XR_036049.2	96	Pig	6	122841292	22	88.9	BX918989,XR_036049.2,PREDICTED: Equus caballus misc_RNA (LOC100062322), miscRNA			oxysterol-binding protein-like protein 10	163	163	0.7	1e-37	0.75		several annotations	several annotations	several annotations	several annotations	several annotations	several annotations	several annotations											BX918989	6	122495806		6 clone CH242-221H21	778	1025	0.97	0	1
178	BX919061	FITM1		REFSEQ_RNA	XR_045657.1	86	Pig	7	81507818	82.9	97.7	BX919061,XR_045657.1,PREDICTED: Sus scrofa misc_RNA (LOC100152032), miscRNA		FITM1	fat storage-inducing transmembrane protein 1	885	885	0.43	0	0.91		idem	idem	idem	idem	idem	idem	idem											BX919061	7	81508110		7 clone CH242-32K2	1116	1335	0.98	0	0.98
179	BX919092	NA		REFSEQ_RNA	XM_001163770.1	14	Human	3	24188209	13.6	98.3	BX919092,XM_001163770.1,PREDICTED: Pan troglodytes thyroid hormone receptor, beta, transcript variant 1 (THRB), mRNA		THRB	thyroid hormone receptor, beta	52.8			0.0003	1		C22orf32	Sus scrofa similar to UPF0466 protein C22orf32	1024	1024	0.47	0	0.99											BX919092	13	9468442		NA	NA	NA	NA	NA	NA
180	BX919164	TACC1		REFSEQ_RNA	XM_001094596.1	38	Pig	15	45206581	27.1	99.4	BX919164,XM_001094596.1,PREDICTED: Macaca mulatta transforming, acidic coiled-coil containing protein 1 (TACC1), partial mRNA		TACC1	transforming, acidic coiled-coil containing protein 1	845	845	0.95	0	0.9		idem	idem	idem	idem	idem	idem	idem											BX919164	15	45207091		15 clone CH242-386F16	318	1186	0.96	1e-83	1
181	BX919214	CDKN2D		REFSEQ_RNA	XM_848853.1	68	Pig	2	52949774	42.7	98.9	BX919214,XM_848853.1,PREDICTED: Canis familiaris similar to Cyclin-dependent kinase 4 inhibitor D (p19-INK4d) (LOC611216), mRNA		CDKN2D	cyclin-dependent kinase inhibitor 2D (p19, inhibits CDK4)	734	734	0.95	0	0.83		idem	idem	idem	idem	idem	idem	idem											BX919214	2	52951666		2 clone CH242-86K24	1020	1499	1	0	0.99
182	BX919342	TPM3		REFSEQ_RNA	NM_001011674.1	58	Pig	4	99586516	58.3	99.3	BX919342,NM_001011674.1,Bos taurus tropomyosin 3 (TPM3), mRNA >gi|57281700|dbj|AB198072.1| Bos taurus TPM3 mRNA for tropomyosin 3, complete cds		TPM3	tropomyosin 3	558	558	0.59	2e-156	0.9		idem	idem	idem	idem	idem	idem	idem											BX919342	4	99606789		4 clone CH242-277E7	374	785	0.6	3e-100	1
183	BX919510	SLA-1d		REFSEQ_RNA	NM_001097427.1	89	Pig	7	24529375	88.2	94.1	BX919510,NM_001097427.1,Sus scrofa MHC class I antigen 3 (SLA-3), mRNA >gi|20378713|gb|AF464010.1| Sus scrofa MHC class I antigen (SLA-3) mRNA, SLA-3*y allele, complete cds		LOC652614	Homo sapiens similar to MHC class I antigen	353	353	0.44	4e-95	0.87		SLA-1	Sus scrofa MHC class I antigen 1 (SLA-1)	959	959	0.89	0	0.94											BX919510	7	24396918		7 clone CH242-74M17	523	5791	1	3e-145	0.98
184	BX919638	SLA-1d		REFSEQ_RNA	NM_001097431.1	88	Pig	7	24529375	88.2	94.6	BX919638,NM_001097431.1,Sus scrofa MHC class I antigen 1 (SLA-1), mRNA >gi|121485842|gb|DQ992492.1| Sus scrofa clone KNP1012 MHC class I antigen (SLA-1) mRNA, complete cds		HLA-A	major histocompatibility complex, class I	545	545	0.88	9e-153	0.81		idem	Sus scrofa MHC class I antigen 1 (SLA-1)	idem	idem	idem	idem	idem											BX919638	7	24379104		7 clone CH242-74M17	473	6798	1	4e-130	1
185	BX919643	GNG10		REFSEQ_RNA	NM_001114512.1	82	Pig	1	265338022	74.1	99.7	BX919643,NM_001114512.1,Bos taurus guanine nucleotide binding protein (G protein), gamma 10 (GNG10), mRNA >gi|74267833|gb|BC103019.1| Bos taurus guanine nucleotide binding protein (G protein), gamma 10, mRNA (cDNA clone MGC:128212 IMAGE:7955099), complete cds		GNG10	similar to guanine nucleotide binding protein (G protein), gamma 10	383	383	0.96	7e-104	0.78		GNG10	Bos taurus guanine nucleotide binding protein (G protein), gamma 10	490	490	0.96	5e-136	0.81		GNG10	Transcribed locus, strongly similar to NP_001017998.1 guanine nucleotide binding protein (G protein), gamma 10 precursor	Ssc.31694							BX919643	1	265345010		1 clone CH242-206J15	1195	1195	0.99	0	0.99
186	BX919747	NA		REFSEQ_RNA	NM_001034432.1	58	Pig	2	48503321	56.8	99.1	BX919747,NM_001034432.1,Bos taurus cAMP responsive element binding protein 3-like 3 (CREB3L3), mRNA >gi|74353955|gb|BC103320.1| Bos taurus cAMP responsive element binding protein 3-like 3, mRNA (cDNA clone MGC:127249 IMAGE:7946674), complete cds										NA	NA	NA	NA	NA	NA	NA											BX919747	2	48512870		2 clone CH242-60A20	765	765	0.99	0	1
187	BX919855	COMMD1		REFSEQ_RNA	XM_001494799.1	77	Pig	3	73327013	85.6	98.1	BX919855,XM_001494799.1,PREDICTED: Equus caballus similar to Murr1 (LOC100051870), mRNA		COMMD1	copper metabolism (Murr1) domain containing 1 (COMMD1)	787	787	0.79	0	0.91		idem	idem	idem	idem	idem	idem	idem											BX919855	3	73410604		3 clone CH242-291B6	527	1644	0.95	3e-146	1
188	BX919921	PRDX4		REFSEQ_RNA	XM_001927369.1	85	Pig	X	18634358	75.4	99.1	BX919921,XM_001927369.1,PREDICTED: Sus scrofa similar to peroxiredoxin 4 (LOC100152260), mRNA		PRDX4	peroxiredoxin 4	1044	1044	0.95	0	0.91		idem	idem	idem	idem	idem	idem	idem											BX919921	X	18634687		NA	NA	NA	NA	NA	NA
189	BX919942	NA		REFSEQ_RNA	NM_214016.2	9						BX919942,NM_214016.2,Sus scrofa cat eye syndrome chromosome region, candidate 1 (CECR1), mRNA		NA	NA	NA	NA	NA	NA	NA		NA	NA	NA	NA	NA	NA	NA		NA									BX919942	?	RP44-297H9		RP44-297H9	1131	1131	0.93	0	0.98
190	BX920352	SMARCC2		REFSEQ_RNA	XM_001929168.1	96	Pig	5	20482739	31.4	98.4	BX920352,XM_001929168.1,PREDICTED: Sus scrofa similar to SWI/SNF-related matrix-associated actin-dependent regulator of chromatin c2, transcript variant 2 (LOC100157539), mRNA		NA	NA	NA	NA	NA	NA	NA		SMARCC2	Sus scrofa similar to SWI/SNF-related matrix-associated actin-dependent regulator of chromatin c2	824	824	1	0	0.99											BX920352	5	20481853		5 clone CH242-453C18	830	830	1	0	1
191	BX920480	NA		NA										NA	NA	NA	NA	NA	NA	NA		NA	NA	NA	NA	NA	NA	NA											BX920480	13	27203094		13 clone CH242-386P9	318	318	1	2e-84	0.99
192	BX920538	NA		REFSEQ_RNA	XM_001925271.1	38	Pig	17	57339613	36.3	80.5	BX920538,XM_001925271.1,PREDICTED: Sus scrofa ubiquitin C, transcript variant 2 (UBC), mRNA		NA	NA	NA	NA	NA	NA	NA		NA	NA	NA	NA	NA	NA	NA		NA									BX920538	6	100270053		6 clone CH242-226I14	593	1168	1	2e-166	1
193	BX920660	SON		REFSEQ_RNA	XM_851842.1	86	Human	21	34915370	57.4	96.8	BX920660,XM_851842.1,PREDICTED: Canis familiaris similar to SON DNA-binding protein isoform A, transcript variant 9 (LOC478406), mRNA		SON	SON DNA binding protein	1116	1116	0.99	0	0.96		idem	idem	idem	idem	idem	idem	idem											BX920660	13	HTGS: chromosome 13 clone CH242-402L17		13 clone CH242-402L17	1218	1218	1	0	0.99
194	BX920718	NA		NA										NA	NA	NA	NA	NA	NA	NA		NA	NA	NA	NA	NA	NA	NA											BX920718	10	HTGS: chromosome 10 clone CH242-185E20		10 clone CH242-185E20	457	457	1	3e-125	0.99
195	BX920790	EEF1A1		NA										EEF1A1	eukaryotic translation elongation factor 1 alpha 1	1147	1147	0.99	0	0.91		idem	idem	idem	idem	idem	idem	idem											BX920790	1	97615777		NA	NA	NA	NA	NA	NA
196	BX920846	MGP		REFSEQ_RNA	NM_214116.1	54	Pig	5	54974278	81.4	99.8	BX920846,NM_214116.1,Sus scrofa matrix Gla protein (MGP), mRNA >gi|21954714|gb|AF525316.1| Sus scrofa matrix Gla protein mRNA, complete cds		NA	NA	NA	NA	NA	NA	NA		MGP	Sus scrofa matrix Gla protein	1018	1018	1	0	0.98											BX920846	5	54978407		5 clone CH242-511E2	654	1027	1	0	1
197	BX920880	NA		REFSEQ_RNA	XM_001924167.1	8						BX920880,XM_001924167.1,PREDICTED: Sus scrofa hypothetical protein LOC100154229 (LOC100154229), mRNA		NA	NA	NA	NA	NA	NA	NA		LOC100154229	PREDICTED: Sus scrofa hypothetical protein LOC100154229	76.8	76.8	0.14	2e-11	0.88		NA									BX920880	1	34924619		1 clone CH242-231F10	776	776	0.98	0	0.97
198	BX920987	NA		REFSEQ_RNA	NM_213844.2	28	Pig	4	94315127	28.5	84.7	BX920987,NM_213844.2,Sus scrofa C-reactive protein (CRP), mRNA		NA	NA	NA	NA	NA	NA	NA		several annotations	several annotations	several annotations	several annotations	several annotations	several annotations	several annotations		NA									BX920987	7	84807178		7 clone CH242-231D20	1371	2680	0.99	0	0.99
199	BX921227	NA		REFSEQ_RNA	NM_214069.1	41	Pig	10	12207208	31	83	BX921227,NM_214069.1,Sus scrofa fucosyltransferase 2 (secretor status included) (FUT2), mRNA >gi|7328561|gb|AF136895.1|AF136895 Sus scrofa alpha-1,2-fucosyltransferase (FUT2) mRNA, complete cds		NA	NA	NA	NA	NA	NA	NA		FUT2	fucosyltransferase 2 (secretor status included)	148	148	0.31	3e-33	0.84											BX921227	14	HTGS: chromosome 14 clone CH242-145C5		14 clone CH242-145C5	606	1013	1	3e-170	1
200	BX921514	RPS4		REFSEQ_RNA	XM_001928188.1	61	Pig	X	57341156	61.3	99.2	BX921514,XM_001928188.1,PREDICTED: Sus scrofa ribosomal protein S4 (RPS4), mRNA		NA	NA	NA	NA	NA	NA	NA		RPS4	PREDICTED: Sus scrofa ribosomal protein S4	754	754	0.91	0	0.99											BX921514	X	57345690		X clone PigE-55C19	760	760	0.91	0	1
201	BX921547	C22orf32		REFSEQ_RNA	XM_001928663.1	34	Pig	5	3111503	34.1	100	BX921547,XM_001928663.1,PREDICTED: Sus scrofa similar to UPF0466 protein C22orf32, mitochondrial (LOC100152214), mRNA		NA	NA	NA	NA	NA	NA	NA		C22orf32	PREDICTED: Sus scrofa similar to UPF0466 protein C22orf32, mitochondrial	1024	1024	1	0	0.99											BX921547	5	3111800		5 clone CH242-429A18	433	1046	1	5e-118	1
202	BX921641	NA		REFSEQ_RNA	XM_001924104.1	15	Pig	7	43595236	15.1	86.2	BX921641,XM_001924104.1,PREDICTED: Sus scrofa hypothetical protein LOC100153871 (LOC100153871), mRNA		NA	NA	NA	NA	NA	NA	NA		NA	NA	NA	NA	NA	NA	NA											BX921641	6	HTGS: chromosome 6 clone CH242-237G20		6 clone CH242-237G20	1219	1589	1	0	0.99
203	BX921880	DGKI		REFSEQ_RNA	XM_608560.4	86	Pig	18	10254873	85.7	99.3	BX921880,XM_608560.4,PREDICTED: Bos taurus similar to Diacylglycerol kinase iota (Diglyceride kinase iota) (DGK-iota) (DAG kinase iota) (DGKI), partial mRNA		DGKI	diacylglycerol kinase, iota	968	968	0.85	0	0.91		idem	idem	idem	idem	idem	idem	idem											BX921880	18	10586315		18 clone CH242-160C4	737	1530	1	0	1
204	BX921890	APOA1BP		REFSEQ_RNA	NM_001078664.1	69	Pig	4	97329396	85.9	100	BX921890,NM_001078664.1,Sus scrofa apolipoprotein A-I binding protein (APOA1BP), mRNA >gi|110832719|gb|DQ826508.1| Sus scrofa apoliprotein A-I binding protein mRNA, complete cds		APOA1BP	apolipoprotein A-I binding protein	614	614	0.97	2e-173	0.89		idem	idem	idem	idem	idem	idem	idem											BX921890	4	97332007		4 clone CH242-379E5	468	897	1	2e-129	1
205	BX921953	ZYX		REFSEQ_RNA	NM_001078101.1	90	Pig	18	5778897	51.4	99	BX921953,NM_001078101.1,Bos taurus zyxin (ZYX), mRNA >gi|115305273|gb|BC123619.1| Bos taurus zyxin, mRNA (cDNA clone MGC:142604 IMAGE:8276079), complete cds		NA	NA	NA	NA	NA	NA	NA		ZYX	Bos taurus zyxin	370	370	0.46	4e-100	0.79											BX921953	18	5779069		18 clone CH242-59I9	717	1189	0.5	0	0.99
206	BX922053	NA		REFSEQ_RNA	XM_001929173.1	20	Pig	2	78544871	10.6	88.2	BX922053,XM_001929173.1,PREDICTED: Sus scrofa similar to aldehyde dehydrogenase 6A1 (LOC100153301), mRNA		NA	NA	NA	NA	NA	NA	NA		CYP24A1	Sus scrofa cytochrome P450, family 24, subfamily A, polypeptide 1 (CYP24A1), nuclear gene encoding mitochondrial protein,	111	111	0.21	3e-22	0.88											BX922053	13	98789160		13 clone CH242-481E22	761	972	0.98	0	0.99
207	BX922063	ANXA7		REFSEQ_RNA	XM_001927802.1	90	Pig	14	79506481	90.3	99.3	BX922063,XM_001927802.1,PREDICTED: Sus scrofa similar to annexin A7 (LOC100156638), mRNA		ANXA7	annexin A7	1051	1051	0.99	0	0.88		idem	idem	idem	idem	idem	idem	idem											BX922063	14	79466191		14 clone CH242-167H24	582	1258	0.81	4e-163	1
208	BX922075	NA		TIGR	TC494624	100						BX922075,TC494624,TC494624 similar to UniRef100_Q7Q322 Cluster: AGAP011446-PA; n=1; Anopheles gambiae str. PEST|Rep: AGAP011446-PA - Anopheles gambiae str. PEST, partial (3%)		NA	NA	NA	NA	NA	NA	NA		NA	NA	NA	NA	NA	NA	NA											BX922075	13	HTGS: chromosome 13 clone CH242-289B11		13 clone CH242-289B11	1099	1099	1	0	0.99
209	BX922293	XIAP		REFSEQ_RNA	NM_001167.2	54	Pig	X	99194417	3.5	100	BX922293,NM_001167.2,Homo sapiens X-linked inhibitor of apoptosis (XIAP), mRNA		XIAP	X-linked inhibitor of apoptosis	527	527	0.99	3e-147	0.84		idem	idem	idem	idem	idem	idem	idem											BX922293	X	99196740		X clone CH242-82J8	1031	1031	0.99	0	1
210	BX922491	NA		REFSEQ_RNA	NM_001113701.1	13	Pig	3	35462657	24.1	100	BX922491,NM_001113701.1,Sus scrofa chromosome 20 open reading frame 108 ortholog (C17H20orf108), mRNA		NA	NA	NA	NA	NA	NA	NA		NA	NA	NA	NA	NA	NA	NA											BX922491	3	35463086		3 clone CH242-393N23	1242	1242	1	0	0.99
211	BX922566	SFXN1		REFSEQ_RNA	XM_001156436.1	58	Pig	2	70963767	24.7	100	BX922566,XM_001156436.1,PREDICTED: Pan troglodytes sideroflexin 1, transcript variant 4 (SFXN1), mRNA			NA	350	350	0.57	7e-94	0.84		SFXN1	sideroflexin 1	357	357	0.57	5e-96	0.84											BX922566	2	71065070		2 clone CH242-159P2	1181	1181	0.99	0	1
212	BX922608	MDH2		REFSEQ_RNA	XM_001493118.2	50	Human	7	75677385	43.8	88.6	BX922608,XM_001493118.2,PREDICTED: Equus caballus mitochondrial malate dehydrogenase 2, NAD (MDH2), mRNA		NA	NA	NA	NA	NA	NA	NA		NA	NA	NA	NA	NA	NA	NA											BX922608	3	(8.4-8.6Mb) HTGS: chromosome 3 clone CH242-192J6		3 clone CH242-192J6	935	935	1	0	0.98
213	BX922610	LMF1		REFSEQ_RNA	NM_001075190.1	86	Pig	3	35809708	46.6	100	BX922610,NM_001075190.1,Bos taurus lipase maturation factor 1 (LMF1), mRNA >gi|112362095|gb|BC120253.1| Bos taurus lipase maturation factor 1, mRNA (cDNA clone MGC:142455 IMAGE:8117722), complete cds		LMF1	lipase maturation factor 1	484	484	0.83	4e-134	0.87		idem	idem	idem	idem	idem	idem	idem											BX922610	3	35809823		3 clone CH242-86N4	411	934	1	2e-111	1
214	BX922886	FTCD		REFSEQ_RNA	NM_214275.1	100	Human	21	47556693	50	88	BX922886,NM_214275.1,Sus scrofa formiminotransferase cyclodeaminase (FTCD), mRNA >gi|433002|gb|L16507.1|PIGFORM Sus scrofa formiminotransferase-cyclodeaminase mRNA, complete cds		FTCD	formiminotransferase cyclodeaminase	464	464	0.5	2e-129	0.88		idem	idem	idem	idem	idem	idem	idem											BX922886	13	HTGS: chromosome 13 clone CH242-139L5		13 clone CH242-139L5	339	1461	0.99	1e-89	1
215	BX922943	NA		REFSEQ_RNA	XM_001926458.1	20	Pig	15	98529731	16	82.5	BX922943,XM_001926458.1,PREDICTED: Sus scrofa similar to lysosomal-associated membrane protein 2, transcript variant 1 (LOC100154598), mRNA		NA	NA	NA	NA	NA	NA	NA		SMUG1	single-strand selective monofunctional uracil	165	165	0.19	3e-38	0.87											BX922943	3	37868546		3 clone CH242-226G15	1133	1551	0.98	0	0.98
216	BX922995	EMP1		REFSEQ_RNA	XM_599688.4	85	Pig	5	56463580	5.2	99.1	BX922995,XM_599688.4,PREDICTED: Bos taurus similar to epithelial membrane protein 1 (LOC521424), mRNA		NA	NA	NA	NA	NA	NA	NA		EMP1	Oryctolagus cuniculus epithelial membrane protein 1	243	243	0.7	1e-61	0.77											BX922995	5	56334205		5 clone CH242-66A4	1157	1157	1	0	1
217	BX923008	B2Mb		REFSEQ_RNA	NM_213978.1	15	Pig	1	132684555	23.4	99.4	BX923008,NM_213978.1,Sus scrofa beta-2-microglobulin (B2M), mRNA >gi|309794|gb|L13854.1|PIGMICRO2B Sus scrofa beta 2-microglobulin mRNA, complete cds		B2M	beta-2-microglobulin	305	305	0.88	1e-80	0.79		idem	idem	idem	idem	idem	idem	idem											BX923008	1	132893887		1 clone CH242-259N6	510	929	1	2e-141	1
218	BX923052	NA		REFSEQ_RNA	NM_213844.2	23	Pig	4	94315127	23	84.2	BX923052,NM_213844.2,Sus scrofa C-reactive protein (CRP), mRNA		NA	NA	NA	NA	NA	NA	NA		NA	NA	NA	NA	NA	NA	NA		NA									BX923052	3	86461245		3 clone CH242-81O12	1094	1226	1	0	0.99
219	BX923113	SLA-1d		REFSEQ_RNA	NM_001097431.1	88	Pig	7	24529375	88.2	94.6	BX923113,NM_001097431.1,Sus scrofa MHC class I antigen 1 (SLA-1), mRNA >gi|121485842|gb|DQ992492.1| Sus scrofa clone KNP1012 MHC class I antigen (SLA-1) mRNA, complete cds		PDLIM7	PDZ and LIM domain 7 (enigma)	486	486		1e-134	0.9		SLA-1	Sus scrofa MHC class I antigen 1	662	662	0.33	0	0.94											BX923113	7	24396920		7 clone CH242-74M17	571	4136	0.39	1e-159	1
220	BX923196	CXCL12		REFSEQ_RNA	NM_001009580.1	62	Pig	14	95912350	84.1	99.8	BX923196,NM_001009580.1,Sus scrofa chemokine (C-X-C motif) ligand 12 (stromal cell-derived factor 1) (CXCL12), mRNA >gi|35164021|gb|AY312066.1| Sus scrofa CXCL12 chemokine (CXCL12) mRNA, complete cds		CXCL12	chemokine (C-X-C motif) ligand 12 (stromal cell-derived factor 1)	333	333	0.45	3e-90	0.89		idem	idem	idem	idem	idem	idem	idem											BX923196	14	95927440		14 clone CH242-199G18	503	1045	1	3e-139	1
221	BX923207	NA		REFSEQ_RNA	XM_001929173.1	9						BX923207,XM_001929173.1,PREDICTED: Sus scrofa similar to aldehyde dehydrogenase 6A1 (LOC100153301), mRNA		NA	NA	NA	NA	NA	NA	NA		NA	NA	NA	NA	NA	NA	NA											BX923207	?	RP44-177F6		RP44-177F6	1297	2793	0.94	0	1
222	BX923281	NA		REFSEQ_RNA	XM_589637.4	87	Pig	6	117834770	24.3	98.1	BX923281,XM_589637.4,PREDICTED: Bos taurus similar to Uncharacterized calcium-binding protein KIAA0494, transcript variant 1 (LOC512180), mRNA		NA	NA	NA	NA	NA	NA	NA		LOC512180	similar to Uncharacterized calcium-binding protein KIAA0494 [Bos taurus]	357	357	0.71	5e-96	0.82											BX923281	6	117911341		6 clone CH242-65E2	1059	1059	0.97	0	0.99
223	BX923486	AARS		REFSEQ_RNA	XM_001501012.1	93	Pig	6	9727150	66.7	99.8	BX923486,XM_001501012.1,PREDICTED: Equus caballus similar to LOC510933 protein (LOC100054983), mRNA		AARS	alanyl-tRNA synthetase	418	418	0.98	2e-114	0.8		idem	idem	idem	idem	idem	idem	idem											BX923486	6	9560135		6 clone CH242-254K22	1005	1136	1	0	1
224	BX923543	NA		REFSEQ_RNA	XM_001925235.1	22	Pig	8	45065967	22.9	83.5	BX923543,XM_001925235.1,PREDICTED: Sus scrofa similar to SAM domain-containing protein SAMSN-1 (SAM domain, SH3 domain and nuclear localization signals protein 1) (SH3-SAM adaptor protein) (Hematopoietic adaptor containing SH3 and SAM domains 1) (LOC100157298), mRNA		NA	NA	NA	NA	NA	NA	NA		NA	NA	NA	NA	NA	NA	NA											BX923543	13	142905794		13 clone CH242-278E7	1362	1362	1	0	0.99
225	BX923642	ACTN2		REFSEQ_RNA	XM_001927272.1	99	Human	1	236849808	26.6	87.3	BX923642,XM_001927272.1,PREDICTED: Sus scrofa similar to Actinin, alpha 2 (LOC100157406), mRNA		NA	NA	NA	NA	NA	NA	NA		ACTN2	PREDICTED: Sus scrofa similar to Actinin, alpha 2	856	856	1	0	0.98											BX923642	14	55839663		14 clone CH242-473N13	856	856	1	0	0.98
226	BX923900	N4BP2		REFSEQ_RNA	XM_587938.4	99	Pig	8	26609613	100	100	BX923900,XM_587938.4,PREDICTED: Bos taurus similar to Nedd4 binding protein 2 (N4BP2), mRNA		N4BP2	NEDD4 binding protein 2	357	357	0.99	2e-97	0.79		idem	idem	idem	idem	idem	idem	idem											BX923900	8	26656319		8 clone CH242-265H9	1016	1016	1	0	1
227	BX924010	IL8		REFSEQ_RNA	NM_213867.1	87	Pig	8	59305978	58.2	99.9	BX924010,NM_213867.1,Sus scrofa interleukin 8 (IL8), mRNA >gi|164520|gb|M86923.1|PIGINTR8A Sus scrofa interleukin 8 mRNA, complete cds		NA	NA	NA	NA	NA	NA	NA		IL8	Sus scrofa interleukin 8	1504	1504	1	0	0.98											BX924010	8	59308466		8 clone CH242-328O16	1399	1527	1	0	1
228	BX924180	NA		UNIGENE	Hs.287388	2						BX924180,Hs.287388,Hs.287388 Histamine receptor H4 ## GENE: HRH4 ## CYTOBAND: 18q11.2		NA	NA	NA	NA	NA	NA	NA		NA	NA	NA	NA	NA	NA	NA		NA									BX924180	12	3275718		12 clone CH242-33I18	929	1591	0.99	0	1
229	BX924184	COMT		REFSEQ_RNA	XM_001929638.1	95	Pig	14	52639564	54.8	99.9	BX924184,XM_001929638.1,PREDICTED: Sus scrofa similar to catechol-O-methyltransferase, transcript variant 1 (LOC100155530), mRNA		NA	NA	NA	NA	NA	NA	NA		COMT	PREDICTED: Sus scrofa similar to catechol-O-methyltransferase, transcript variant 1	1275	1275	1	0	0.98											BX924184	14	52652282		14 clone CH242-153A5	534	1131	0.85	2e-148	1
230	BX924187	NA		REFSEQ_RNA	XM_001255597.2	8	Pig	12	17777665	7.6	100	BX924187,XM_001255597.2,PREDICTED: Bos taurus hypothetical LOC789163 (LOC789163), mRNA		NA	NA	NA	NA	NA	NA	NA		NA	NA	NA	NA	NA	NA	NA		NA									BX924187	12	17780646		12 clone CH242-242A5	1090	1235	1	0	0.99
231	BX924224	LSM2		REFSEQ_RNA	NM_001123136.1	74	Human	HSCHR6_MHC_COX	31752537	31.2	94.3	BX924224,NM_001123136.1,Sus scrofa LSM2 homolog, U6 small nuclear RNA associated (S. cerevisiae) (LSM2), mRNA		LSM2	LSM2 homolog, U6 small nuclear RNA associated	760	760	0.99	0	0.84		idem	idem	idem	idem	idem	idem	idem											BX924224	7	HTGS: chromosome 7 clone CH242-426F21		7 clone CH242-426F21	845	1416	0.98	0	1
232	BX924343	NA		REFSEQ_RNA	XM_001924138.1	40	Pig	12	14440438	39	82.7	BX924343,XM_001924138.1,PREDICTED: Sus scrofa hypothetical protein LOC100155723 (LOC100155723), mRNA		NA	NA	NA	NA	NA	NA	NA		NA	NA	NA	NA	NA	NA	NA											BX924343	12	HTGS: chromosome 12 clone CH242-192P8		12 clone CH242-192P8	614	614	1	2e-172	0.98
233	BX924352	PRPF40A		REFSEQ_RNA	XM_001926788.1	100	Pig	15	56440871	66	97.6	BX924352,XM_001926788.1,PREDICTED: Sus scrofa similar to formin binding protein 3 (LOC100157937), mRNA		PRPF40A	PRP40 pre-mRNA processing factor 40 homolog A	479	696	1	7e-133	0.95		idem	idem	idem	idem	idem	idem	idem											BX924352	15	56442422		15 clone CH242-207L23	180	801	0.97	6e-42	1
234	BX924513	RBM24		REFSEQ_PROTEIN	XP_002720915.1	60	Pig	7	13566345	54.1	98.7	BX924513,XP_002720915.1,PREDICTED: RNA binding motif protein 24 [Oryctolagus cuniculus]		RBM24	Homo sapiens RNA binding motif protein 24 (RBM24)	549	549	0.69	7e-154	0.9		idem	idem	idem	idem	idem	idem	idem											BX924513	7	13567724		7 clone CH242-496M15	691	1050	1	0	1
235	BX924627	PATL1		REFSEQ_RNA	XM_001498390.2	92	Pig	2	9797003	51.7	99.8	BX924627,XM_001498390.2,PREDICTED: Equus caballus similar to protein associated with topoisomerase II homolog 1, transcript variant 1 (LOC100058878), mRNA		PATL1	protein associated with topoisomerase II homolog 1	366	366	0.99	3e-99	0.82		idem	idem	idem	idem	idem	idem	idem											BX924627	2	9873639		2 clone CH242-522L10	804	804	1	0	1
236	BX924633	NA		REFSEQ_RNA	XM_001924159.1	36	Pig	16	57785304	24.9	82.3	BX924633,XM_001924159.1,PREDICTED: Sus scrofa hypothetical protein LOC100154346 (LOC100154346), mRNA		NA	NA	NA	NA	NA	NA	NA		AES	Bos taurus amino-terminal enhancer of split	106	106	0.13	2e-20	0.95											BX924633	2	NL (HSA19; 3.05Mb)
237	BX924905	MRPL41		REFSEQ_RNA	NM_001099365.1	47	Human	9	140445651	42.7	81.5	BX924905,NM_001099365.1,Bos taurus mitochondrial ribosomal protein L41 (MRPL41), nuclear gene encoding mitochondrial protein, mRNA >gi|148744814|gb|BC141989.1| Bos taurus mitochondrial ribosomal protein L41, mRNA (cDNA clone MGC:159542 IMAGE:8188326), complete cds		NA	NA	NA	NA	NA	NA	NA		MRPL41	Bos taurus mitochondrial ribosomal protein L41	586	586	0.76	8e-165	0.89											BX924905	?	NL (HSA9; 140.4Mb)		NA	NA	NA	NA	NA	NA
238	BX925493	MYH2		REFSEQ_RNA	NM_214136.1	84	Pig	12	52326087	84.4	99.9	BX925493,NM_214136.1,Sus scrofa myosin, heavy chain 2, skeletal muscle, adult (MYH2), mRNA >gi|5360745|dbj|AB025260.1| Sus scrofa mRNA for myosin heavy chain 2a, complete cds		MYH2	heavy chain 2, skeletal muscle, adult	872	872	0.98	0	0.91		idem	idem	idem	idem	idem	idem	idem											BX925493	12	52334731		12 clone CH242-14N5	405	1305	0.98	8e-110	1
239	BX925574	KPNA1		REFSEQ_RNA	XM_535761.2	90	Pig	1	46885355	23.1	77.1	BX925574,XM_535761.2,PREDICTED: Canis familiaris similar to Importin alpha-1 subunit (Karyopherin alpha-1 subunit) (SRP1-beta) (RAG cohort protein 2) (Nucleoprotein interactor 1) (NPI-1), transcript variant 1 (LOC478585), mRNA		KPNA1	karyopherin alpha 1 (importin alpha 5)	1027	1027	0.98	0	0.91		idem	idem	idem	idem	idem	idem	idem											BX925574	13	HTGS: chromosome 13 clone CH242-523J17		13 clone CH242-523J17	1386	1386	1	0	0.99
240	BX925576	GNAI2		REFSEQ_RNA	NM_001101040.1	57	Pig	13	27373708	58.4	100	BX925576,NM_001101040.1,Bos taurus guanine nucleotide binding protein (G protein), alpha inhibiting activity polypeptide 2 (GNAI2), mRNA >gi|154425841|gb|BC151571.1| Bos taurus guanine nucleotide binding protein (G protein), alpha inhibiting activity polypeptide 2, mRNA (cDNA clone MGC:179592 IMAGE:8469799), complete cds		GNAI2	guanine nucleotide binding protein (G protein), alpha inhibiting activity polypeptide 2	750	750	0.98	0	0.85		idem	idem	idem	idem	idem	idem	idem											BX925576	13	27393958		13 clone CH242-427D1	1024	1405	0.99	0	1
241	BX925617	RPL7L1		REFSEQ_RNA	XM_001924104.1	98	Pig	7	43595236	69.8	99.4	BX925617,XM_001924104.1,PREDICTED: Sus scrofa hypothetical protein LOC100153871 (LOC100153871), mRNA			dedicator of cytokinesis 9 isoform a	171	171	0.46	7e-40	0.81		RPL7L1	ribosomal protein L7-like 1 [Sus scrofa]	889	889	1	0	0.99											BX925617	7	43794092		7 clone CH242-356A18	701	896	1	0	1
242	BX925666	IK		REFSEQ_RNA	NM_001103349.1	84	Pig	2	129369359	36.8	97.7	BX925666,NM_001103349.1,Bos taurus IK cytokine, down-regulator of HLA II (IK), mRNA >gi|133778180|gb|BC123466.1| Bos taurus IK cytokine, mRNA (cDNA clone MGC:139745 IMAGE:8281906), complete cds		IK	IK cytokine, down-regulator of HLA II (IK)	736	736	0.93	0	0.91		idem	idem	idem	idem	idem	idem	idem											BX925666	2	129375411		NA	NA	NA	NA	NA	NA
243	BX925690	SYNGR2		REFSEQ_RNA	NM_001100358.1	49	Pig	3	36370434	4.1	90.2	BX925690,NM_001100358.1,Bos taurus synaptogyrin 2 (SYNGR2), mRNA >gi|152941229|gb|BT030736.1| Bos taurus synaptogyrin 2 (SYNGR2), mRNA, complete cds		NA	NA	NA	NA	NA	NA	NA		SYNGR2	Bos taurus synaptogyrin 2 (SYNGR2)	148	148	0.55	4e-33	0.76		SYNGR2	synaptogyrin 2	Ssc.48028	1059	1059	1	0	1		BX925690	12	NL (HSA17; 76.1Mb)		NA	NA	NA	NA	NA	NA
244	BX925857	XRCC6		REFSEQ_RNA	XR_045703.1	88	Pig	5	3448006	87.8	99.5	BX925857,XR_045703.1,PREDICTED: Sus scrofa misc_RNA (LOC100154200), miscRNA		XRCC6	X-ray repair complementing defective repair in Chinese hamster cells 6	917	917	0.97	0	0.87		XRCC6	Sus scrofa X-ray repair complementing defective repair in Chinese hamster cells 6	1493	1493	1	0	0.98											BX925857	5	3448309		5 clone CH242-275I12	353	1532	1	4e-94	1
245	BX925875	DDX3X		REFSEQ_RNA	XM_001491432.2	80	Human	X	41192651	79.5	96.4	BX925875,XM_001491432.2,PREDICTED: Equus caballus similar to ATP-dependent RNA helicase DDX3X (DEAD box protein 3, X-chromosomal) (Helicase-like protein 2) (HLP2) (DEAD box, X isoform) (LOC100058480), mRNA		DDX3X	DEAD (Asp-Glu-Ala-Asp) box polypeptide 3, X-linked	1205	1205	1	0	0.97		idem	idem	idem	idem	idem	idem	idem											BX925875	X	36698926		X clone CH242-15C8	1306	1306	1	0	0.99
246	BX925889	CSDE1		SWISSPROT	CSDE1_HUMAN	93	Pig	4	110105904	96.6	99.7	BX925889,CSDE1_HUMAN,CSDE1_HUMAN (sp:O75534) Cold shock domain-containing protein E1 OS=Homo sapiens GN=CSDE1 PE=1 SV=2		CSDE1	cold shock domain containing E1, RNA-binding	952	1102	0.99	0	0.97		idem	idem	idem	idem	idem	idem	idem		CSDE1	CSDE1 cold shock domain containing E1, RNA-binding [ Homo sapiens ]								BX925889	4	110142964		4 clone CH242-234C5	335	1280	1	2e-88	1
247	BX925971	PSMD13		REFSEQ_RNA	XM_001788899.1	46	Pig	2	139858756	72.9	99.5	BX925971,XM_001788899.1,PREDICTED: Bos taurus similar to cytochrome c oxidase subunit CIX precursor (LOC100140534), mRNA		PSMD13	proteasome (prosome, macropain) 26S subunit, non-ATPase, 13	148	148	0.19	8e-35	0.91			Bos taurus similar to cytochrome c oxidase subunit CIX precursor	294	294	0.66	3e-77	0.81											BX925971	2	139872574		2 clone CH242-163I11	771	1012	1	0	1
248	BX926575	NA		REFSEQ_RNA	XM_001924104.1	22	Pig	15	126448867	22.5	81.3	BX926575,XM_001924104.1,PREDICTED: Sus scrofa hypothetical protein LOC100153871 (LOC100153871), mRNA		NA	NA	NA	NA	NA	NA	NA		several annotations	several annotations	several annotations	several annotations	several annotations	several annotations	several annotations											BX926575	13	22174509		13 clone CH242-515M14	1266	1521	1	0	0.97
249	BX926631	SLC6A3		SWISSPROT	SC6A3_BOVIN	57	Pig	16	76880421	3.8	100	BX926631,SC6A3_BOVIN,SC6A3_BOVIN (sp:P27922) Sodium-dependent dopamine transporter OS=Bos taurus GN=SLC6A3 PE=2 SV=1		SLC6A3	solute carrier family 6 (neurotransmitter transporter, dopamine), member 3	171	171	0.21	5e-40	0.85		SLC6A3	Macaca mulatta dopamine transporter variant II mRNA	187	187	0.21	5e-45	0.87											BX926631	16	76857719		16 clone CH242-148J9	1131	1371	1	0	1
250	BX926921	NA		REFSEQ_RNA	XM_001929402.1	20	Pig	14	118908266	19.4	84.1	BX926921,XM_001929402.1,PREDICTED: Sus scrofa similar to Zinc finger FYVE domain-containing protein 19 (MLL partner containing FYVE domain) (LOC100154961), mRNA		NA	NA	NA	NA	NA	NA	NA		NA	NA	NA	NA	NA	NA	NA											BX926921	10	HTGS: chromosome 10 clone CH242-142D2		10 clone CH242-142D2	1380	1380	1	0	0.98
251	BX927037	NA		NA								BX927037,,		NA	NA	NA	NA	NA	NA	NA		NA	NA	NA	NA	NA	NA	NA											BX927037	3	91102425		3 clone CH242-296E13	961	961	0.99	0	0.99
252	CR939072	MGST1		REFSEQ_RNA	NM_214300.1	50	Human	12	16500076	47.9	88.1	CR939072,NM_214300.1,Sus scrofa microsomal glutathione S-transferase 1 (MGST1), mRNA >gi|1840392|dbj|AB000884.1| Sus scrofa mRNA for glutathione S-transferase, complete cds		MGST1	microsomal glutathione S-transferase 1	285	285	0.5	1e-74	0.87		idem	idem	idem	idem	idem	idem	idem											CR939072	2	5172697		2 clone CH242-95H15	448	448	0.5	2e-122	0.99
253	CR939154	SNW1		REFSEQ_RNA	NM_001077834.1	96	Human	14	78183946	44.9	94.2	CR939154,NM_001077834.1,Bos taurus SNW domain containing 1 (SNW1), mRNA >gi|94574116|gb|BC116009.1| Bos taurus SNW domain containing 1, mRNA (cDNA clone MGC:139171 IMAGE:8089695), complete cds		SNW1	SNW domain containing 1	1264	1264	0.99	0	0.94		idem	idem	idem	idem	idem	idem	idem											CR939154	7	NL (HSA14; 78.1Mb)		NA	NA	NA	NA	NA	NA
254	CR939157	PDE4DIP		REFSEQ_RNA	XR_013351.1	54	Pig	4	104825079	67.8	99.8	CR939157,XR_013351.1,PREDICTED: Macaca mulatta similar to phosphodiesterase 4D interacting protein isoform 1 (LOC716104), mRNA		PDE4DIP	phosphodiesterase 4D interacting protein	821	821	0.99	0	0.92		idem	idem	idem	idem	idem	idem	idem											CR939157	4	104864634		4 clone CH242-91D20,	278	1048	1	3e-71	1
255	CR939172	HNRNPA1		REFSEQ_RNA	XM_001504562.1	94	Pig	5	17966352	52.5	100	CR939172,XM_001504562.1,PREDICTED: Equus caballus heterogeneous nuclear ribonucleoprotein A1 (LOC100034153), mRNA		HNRNPA1	heterogeneous nuclear ribonucleoprotein A1	1170	1170	0.98	0	0.91		idem	idem	idem	idem	idem	idem	idem											CR939172	5	17965685		5 clone CH242-210I23	390	1371	0.85	6e-106	1
256	CR939198	NA		REFSEQ_RNA	XM_001787912.1	47	Human	8	38758753	11.3	90.9	CR939198,XM_001787912.1,PREDICTED: Bos taurus pleckstrin homology domain containing, family A (phosphoinositide binding specific) member 2 (PLEKHA2), mRNA		NA	NA	NA	NA	NA	NA	NA		NA	NA	NA	NA	NA	NA	NA											CR939198	15	44989297		15 clone CH242-386F16	641	641	1	1e-180	0.99
257	CR939303	ARFIP1		REFSEQ_RNA	NM_001083650.1	93	Pig	8	65246756	28.7	100	CR939303,NM_001083650.1,Bos taurus ADP-ribosylation factor interacting protein 1 (ARFIP1), mRNA >gi|134024707|gb|BC134624.1| Bos taurus ADP-ribosylation factor interacting protein 1, mRNA (cDNA clone MGC:151527 IMAGE:8098562), complete cds		ARFIP1	ADP-ribosylation factor interacting protein 1	970	970	0.98	0	0.94		idem	idem	idem	idem	idem	idem	idem											CR939303	8	65264035		8 clone CH242-97G17	412	1189	0.98	8e-113	1
258	CR939333	CENPE		REFSEQ_RNA	XM_847538.1	97	Human	4	104026963	96.7	90.6	CR939333,XM_847538.1,PREDICTED: Canis familiaris similar to centromere protein E (LOC610125), mRNA		CENPE	centromere protein E, 312kDa	448	448	1	2e-123	0.92		idem	idem	idem	idem	idem	idem	idem											CR939333	8	HTGS: chromosome 8 clone CH242-301K20		8 clone CH242-301K20	220	575	1	5e-54	0.99
259	CR939574	NA		REFSEQ_RNA	XM_001926458.1	26	Pig	10	12207208	26.3	82.4	CR939574,XM_001926458.1,PREDICTED: Sus scrofa similar to lysosomal-associated membrane protein 2, transcript variant 1 (LOC100154598), mRNA		NA	NA	NA	NA	NA	NA	NA		NA	NA	NA	NA	NA	NA	NA											CR939574	9	48895811		9 clone CH242-416A13	1275	1658	0.98	0	0.99
260	CR939593	NA		REFSEQ_RNA	NM_001044542.1	53	Pig	13	138046855	8.5	94.4			LMBRD1	LMBR1 domain containing 1	1042	1042	0.96	0	0.89		LOC100153685	Sus scrofa similar to liver regeneration p-53 related protein	1363	1363	0.96	0	0.95											CR939593	1	52395638		1 clone CH242-31I3	235	1079	0.68	1e-58	1
261	CR939725	RPL6		REFSEQ_RNA	XM_001490811.2	73	Pig	7	70881120	57.4	98.3	CR939725,NM_001044542.1,Sus scrofa ribosomal protein L6 (RPL6), mRNA >gi|56384242|gb|AY735452.1| Sus scrofa ribosomal protein L6 mRNA, complete cds		RPL6	ribosomal protein L6	721	721	0.99	0	0.88		idem	idem	idem	idem	idem	idem	idem											CR939725	14	NL (HSA12; 112.84Mb)		14 clone CH242-2M2	337	1031	0.95	8e-90	1
262	CR940029	CFL2		REFSEQ_RNA	NM_213844.2	19	Pig	7	69734326	16.8	86.4	CR940029,XM_001490811.2,PREDICTED: Equus caballus similar to cofilin 2 (LOC100050494), mRNA		CFL2	cofilin 2 (muscle)	1186	1186	0.97	0	0.92		idem	idem	idem	idem	idem	idem	idem											CR940029	7	70883196		7 clone CH242-155B15	1269	1530	0.97	0	1
263	CR940191	NA		REFSEQ_RNA	XM_001099267.1	28	Pig	17	57339613	31.7	80.7	CR940191,NM_213844.2,Sus scrofa C-reactive protein (CRP), mRNA		NA	NA	NA	NA	NA	NA	NA		NA	NA	NA	NA	NA	NA	NA											CR940191	8	19160598		8 clone CH242-187F6	981	981	0.9	0	0.98
264	CR940286	TRIM33		NA								CR940286,XM_001099267.1,PREDICTED: Macaca mulatta tripartite motif-containing 33 protein (TRIM33), mRNA		TRIM33	tripartite motif-containing 33	436	436	0.64	2e-120	0.83		TRIM33	tripartite motif-containing 33 protein	448	448	0.64	3e-123	0.83											CR940286	4	110549530		4 clone CH242-216A24	1277	1769	0.99	0	0.97
265	scaj0012.o.01	NA		NA																																			scaj0012.o.01	?	?
266	scaj0013.e.07	PPIA(-like?)		NA										NA	NA	NA	NA	NA	NA	NA		NA	NA	NA	NA	NA	NA	NA		PPIA	Peptidylprolyl isomerase A (cyclophilin A) (PPIA)	Ssc.8046 (CJ015350)	461	461	0.92	3e-126	0.74		scaj0013.e.07	1 or 18	NL (HSA7; 44.83Mb or HSA11; 3.9Mb)		1 clone CH242-123C21	392	392	0.91	1e-105	0.72
267	X91327	LPL		REFSEQ_RNA	NM_214286.1	72	Pig	14	3826422	70.8	99.1	X91327,NM_214286.1,Sus scrofa lipoprotein lipase (LPL), mRNA		NA	NA	NA	NA	NA	NA	NA		LPL	Papio anubis lipoprotein lipase	150	150	0.8	8e-34	0.77											X91327	14	3857158		14 clone CH242-270L16	566	566	0.98	6e-159	0.96
268	X91330	TBC1D15		REFSEQ_RNA	XM_001925336.1	31	Pig	5	34927383	31	97.9	X91330,XM_001925336.1,PREDICTED: Sus scrofa similar to TBC1 domain family, member 15, transcript variant 2 (LOC100157246), mRNA		TBC1D15	Homo sapiens TBC1 domain family, member 15 (TBC1D15), transcript variant 4, non-coding RNA	144	144	0.3	4e-32	0.92		TBC1D15	PREDICTED: Sus scrofa similar to TBC1 domain family, member 15,	171	171	0.33	6e-40	0.95											X91330	5	34972131		5 clone CH242-209F13	527	527	1	3e-147	0.97
269	X91721	NA		NA								X91721,,		NA	NA	NA	NA	NA	NA	NA		NA	NA	NA	NA	NA	NA	NA											X91721	5	83134096		5 clone CH242-227I8	604	604	0.99	1e-169	0.98
270	X91724	NA		REFSEQ_RNA	XM_001926458.1	51	Pig	7	43595236	44	85.6	X91724,XM_001926458.1,PREDICTED: Sus scrofa similar to lysosomal-associated membrane protein 2, transcript variant 1 (LOC100154598), mRNA		NA	NA	NA	NA	NA	NA	NA		NA	NA	NA	NA	NA	NA	NA											X91724	1	3135950		1 clone CH242-273F9	656	656	0.99	0	0.96
271	X93235	FTH1		REFSEQ_RNA	NM_174062.3	33	Pig	9	10777659	18.4	87.2	X93235,NM_174062.3,Bos taurus ferritin, heavy polypeptide 1 (FTH1), mRNA >gi|86827677|gb|BC105376.1| Bos taurus ferritin, heavy polypeptide 1, mRNA (cDNA clone MGC:128102 IMAGE:7942224), complete cds		FTH1	ferritin, heavy polypeptide 1	436	436	0.98	6e-120	0.88		idem	idem	idem	idem	idem	idem	idem											X93235	2	NL (HSA11; 61.7Mb)		NA	NA	NA	NA	NA	NA
272	z72420	NA		NA										C14orf139	14 open reading frame 139	54.7			3e-05	0.96		NA	NA	NA	NA	NA	NA	NA											z72420	6	HTGS: chromosome 6 clone CH242-209A13		6 clone CH242-209A13	536	536	0.99	5e-149	0.98
[truncated: 5 more columns]
