# Supplementary material for: Genetic variability of transcript abundance in pig peri-mortem skeletal muscle: eQTL localized genes involved in stress response, cell death, muscle disorders and metabolism
Source: BMC Genomics. 2011 Nov 4;12:548. doi: 10.1186/1471-2164-12-548 (PMC3239847; doi:10.1186/1471-2164-12-548)
Supplement: Additional file 6 — The EASE web software provided funtional information for 127 of the annotated genes (from the 272 genes with at least one eQTL). For each annotated gene (when a gene symbol is available), this file gives the gene description, the human gene identifiers, the alias symbols, the Gene Ontologies (GO: Biological Process, Cellular Component, Molecular Function), the KEGG (Kyoto Encyclopedia of Genes and Genomes) pathway, and a summary of the functions of the gene when available. [file 1471-2164-12-548-S6.XLSX]

## Sheet: Additional file 6
Additional file 6. The EASE web software provides funtionnal information for 127 of the annotated genes (from the 272 genes with at least one eQTL). This file gives for each annotated gene (when a gene symbol is available): the gene description, the human gene identifiers, the alias symbols, the Gene Ontologies (GO: Biological Process, Cellular Component, Molecular Function), the KEGG (Kyoto Ency…
Gene Symbol	Gene Name	Human Gene Identifiers	Alias Symbols	GO Biological Process	GO Cellular Component	GO Molecular Function	KEGG pathway	Summary
AARS	alanyl-tRNA synthetase;similar to Alanyl-tRNA synthetase (Alanine--tRNA ligase) (AlaRS)	16	MGC37368	alanyl-tRNA aminoacylation;tRNA processing	cytoplasm;soluble fraction	ATP binding;alanine-tRNA ligase activity;nucleic acid binding;tRNA binding	Alanine and aspartate metabolism - Homo sapiens;Amino Acid Metabolism - Homo sapiens;Aminoacyl-tRNAbiosynthesis - Homo sapiens;Translation - Homo sapiens	[RefSeq Summary:] The human alanyl-tRNA synthetase (AARS) belongs to a family of tRNA synthases, of the class II enzymes. Class II tRNA synthases evolved early in evolution and are highly conserved. This is reflected by the fact that 498 of the 968-residue polypeptide human AARS shares 41% identity witht the E.coli protein. tRNA synthases are the enzymes that interpret the RNA code and attach spe…
ACOX1	acyl-Coenzyme A oxidase 1, palmitoyl;acyl-coA oxidase	51	ACOX;AOX;MGC1198;PALMCOX	electron transport;energy pathways;fatty acid beta-oxidation;prostaglandin metabolism;spermatogenesis	peroxisome	acyl-CoA oxidase activity;electron donor activity	Fatty acid metabolism - Homo sapiens;Fatty acid metabolism - Mus musculus;Fatty acid metabolism - Rattus norvegicus;Lipid Metabolism - Homo sapiens;Lipid Metabolism - Mus musculus;Lipid Metabolism - Rattus norvegicus	[RefSeq Summary:] The protein encoded by this gene is the first enzyme of the fatty acid beta-oxidation pathway, which catalyzes the desaturation of acyl-CoAs to 2-trans-enoyl-CoAs. ACOX1 donates electrons directly to molecular oxygen, thereby producing hydrogen peroxide. Defects in the ACOX1 gene result in pseudoneonatal adrenoleukodystrophy, a disease that is characterized by accumulation of ve…
ACTN2	actinin alpha 2;actinin, alpha 2;similar to actinin, alpha 2	88	1110008F24Rik	muscle contraction	actin filament;striated muscle thin filament	actin cross-linking activity;calcium ion binding;structural constituent of muscle		[RefSeq Summary:] Alpha actinins belong to the spectrin gene superfamily which represents a diverse group of cytoskeletal proteins, including the alpha and beta spectrins and dystrophins. Alpha actinin is an actin-binding protein with multiple roles in different cell types. In nonmuscle cells, the cytoskeletal isoform is found along microfilament bundles and adherens-type junctions, where it is i…
ACTR6	ARP6 actin-related protein 6 homolog (yeast);actin-related protein 6;similar to actin-related protein 6	64431	2010200J04Rik;Arp6;ArpX;CDA12;FLJ13433;hARP6;hARPX	metabolism;transport	actin cytoskeleton;membrane	receptor activity;structural constituent of cytoskeleton;transporter activity
AGPS	alkylglycerone phosphate synthase	8540	5832437L22;9930035G10Rik;ADAP-S;ADAS;ADHAPS;ADPS;ALDHPSY	electron transport;lipid biosynthesis	peroxisome	alkylglycerone-phosphate synthase activity	Glycerolipid metabolism - Homo sapiens;Metabolism of Complex Lipids - Homo sapiens	[RefSeq Summary:] Alkylglycerone phosphate synthase (AGPS) belongs to a group of peroxisomal enzymes that catalyze the first step in ether phospholipid biosynthesis which involves the acylation of dihydroxyacetonephosphate followed by the introduction of the ether linkage by alkyl-DHAP synthase. Human AGPS shares a 92% nucleotide and amino acid sequence similarity with the guinea pig sequences, a…
ALDH2	aldehyde dehydrogenase 2 family (mitochondrial);aldehyde dehydrogenase 2, mitochondrial;hypothetical gene supported by NM_032416	217	ALDH-E2;ALDHI;ALDM;Ahd-5;Ahd5;MGC1806	alcohol metabolism;carbohydrate metabolism	mitochondrion	aldehyde dehydrogenase (NAD) activity;aldehyde dehydrogenase [NAD(P)+] activity;electron transporter activity	1,2-Dichloroethanedegradation - Homo sapiens;1,2-Dichloroethanedegradation - Mus musculus;Amino Acid Metabolism - Homo sapiens;Amino Acid Metabolism - Mus musculus;Arginine and proline metabolism - Homo sapiens;Arginine and proline metabolism - Mus musculus;Ascorbate and aldaratemetabolism - Homo sapiens;Ascorbate and aldaratemetabolism - Mus musculus;Bile acid biosynthesis - Homo sapiens;Bile ac…	[RefSeq Summary:] This protein belongs to the aldehyde dehydrogenase family of proteins. Aldehyde dehydrogenase is the second enzyme of the major oxidative pathway of alcohol metabolism. Two major liver isoforms of this enzyme, cytosolic and mitochondrial, can be distinguished by their electrophoretic mobilities, kinetic properties, and subcellular localizations. Most Caucasians have two major is…
ANXA7	annexin A7;hypothetical gene supported by NM_130416	310	ANX7;Anx7;SNX;synexin	blood coagulation	cytoplasm	anticoagulant activity;calcium ion binding;calcium-dependent phospholipid binding;phospholipase inhibitor activity;voltage-gated calcium channel activity		[RefSeq Summary:] Annexin VII is a member of the annexin family of calcium-dependent phospholipid binding proteins. The Annexin VII gene contains 14 exons and spans approximately 34 kb of DNA. An alternatively spliced cassette exon results in two mRNA transcripts of 2.0 and 2.4 kb which are predicted to generate two protein isoforms differing in their N-terminal domain. The alternative splicing e…
APOA1BP	apolipoprotein A-I binding protein	128240	AI-BP;AIBP;Apoa1ip;ESTM37	biological_process unknown	cellular_component unknown	molecular_function unknown;protein binding
Arhgap8	RIKEN cDNA B230365D05 gene;Rho GTPase activating protein 8;hypothetical LOC315189	23779	BPGAP1;C030017C09Rik;FLJ20185;MGC32512;MGC7050			GTPase activator activity		[RefSeq Summary:] This gene encodes a Rho GTPase activating protein (GAP). Rho GTPases have an active GTP-bound form and an inactive GDP-bound form. Rho GAPs down-regulate GTPases by catalyzing the hydrolysis of GTP to GDP. Alternative splicing results in several transcript variants encoding several isoforms. Additional splice variants have been described, but their biological validity has not be…
ATP2A1	ATPase, Ca++ transporting, cardiac muscle, fast twitch 1	487	ATP2A;SERCA1	calcium ion transport;metabolism;proton transport;regulation of muscle contraction;regulation of striated muscle contraction	integral to membrane;sarcoplasmic reticulum;smooth endoplasmic reticulum	ATP binding;calcium ion binding;calcium-transporting ATPase activity;hydrolase activity;magnesium ion binding		[RefSeq Summary:] This gene encodes one of the SERCA Ca(2+)-ATPases, which are intracellular pumps located in the sarcoplasmic or endoplasmic reticula of muscle cells. This enzyme catalyzes the hydrolysis of ATP coupled with the translocation of calcium from the cytosol to the sarcoplasmic reticulum lumen, and is involved in muscular excitation and contraction. Mutations in this gene cause some a…
B2M	beta-2 microglobulin;beta-2-microglobulin	567	Ly-m11;beta2-m	antigen presentation\, endogenous antigen;antigen processing\, endogenous antigen via MHC class I;cellular defense response	extracellular space;integral to plasma membrane	MHC class I receptor activity
BEX1	brain expressed, X-linked 1;similar to Bex1 protein	55859	HBEX2;HGR74-h	development;regulation of transcription\, DNA-dependent;signal transduction	cytosol;nucleus	death receptor adaptor protein activity;signal transducer activity;transcription factor activity
BMPR2	bone morphogenetic protein receptor, type II (serine/threonine kinase);bone morphogenic protein receptor, type II (serine/threonine kinase);similar to Bone morphogenetic protein type II receptor	659	BMP-2;BMPR-II;BMPR3;BMR2;BRK-3;PPH1;T-ALK	TGFbeta receptor signaling pathway;protein amino acid phosphorylation;skeletal development	cell surface;extracellular space;integral to plasma membrane	ATP binding;protein binding;protein-tyrosine kinase activity;transforming growth factor-beta receptor activity		[RefSeq Summary:] This gene encodes a member of the bone morphogenetic protein (BMP) receptor family of transmembrane serine/threonine kinases. The ligands of this receptor are BMPs, which are members of the TGF-beta superfamily. BMPs are involved in endochondral bone formation and embryogenesis. These proteins transduce their signals through the formation of heteromeric complexes of 2 different …
BSG	basigin;basigin (OK blood group)	682	5F7;CD147;CE9;EMMPRIN;HT-7;M6;OK;Ox47R;TCSF	cell surface receptor linked signal transduction	extracellular space;integral to membrane	signal transducer activity
C11orf31	chromosome 11 open reading frame 31	170778
C2	complement component 2;complement component 2 (within H-2S)	717	CO2	complement activation\, classical pathway;proteolysis and peptidolysis	complement component C2 complex;extracellular space	chymotrypsin activity;classical-complement-pathway C3/C5 convertase activity;trypsin activity	Complement andcoagulation cascades - Homo sapiens;Complement andcoagulation cascades - Mus musculus;Complement andcoagulation cascades - Rattus norvegicus;Immune System - Homo sapiens;Immune System - Mus musculus;Immune System - Rattus norvegicus	[RefSeq Summary:] Component C2 is part of the classical pathway of complement system. Activated C1 cleaves C2 into C2a and C2b. C2a leads to activation of C3. Deficiency of C2 has been reported to associated with certain autoimmune diseases.
CALM1	calmodulin 1;calmodulin 1 (phosphorylase kinase, delta);hypothetical gene supported by NM_031969; AF178845	801	CALML2;CAMI;Calm;DD132;PHKD	G-protein coupled receptor protein signaling pathway;cell cycle	cytoplasm;plasma membrane	calcium ion binding;protein binding	Huntington's disease - Homo sapiens;Huntington's disease - Mus musculus;Neurodegenerative Disorders - Homo sapiens;Neurodegenerative Disorders - Mus musculus;Phosphatidylinositol signaling system - Homo sapiens;Phosphatidylinositol signaling system - Mus musculus;Signal Transduction - Homo sapiens;Signal Transduction - Mus musculus	[RefSeq Summary:] Calmodulin is the archetype of the family of calcium-modulated proteins of which nearly 20 members have been found. They are identified by their occurrence in the cytosol or on membranes facing the cytosol and by a high affinity for calcium. Calmodulin contains 149 amino acids and has 4 calcium-binding domains. Its functions include roles in growth and the cell cycle as well as …
CCT2	chaperonin containing TCP1, subunit 2 (beta);chaperonin subunit 2 (beta);similar to chaperonin containing TCP-1 beta subunit	10576	CCTB;Cctb	protein amino acid phosphorylation;protein folding;regulation of cell cycle;tRNA aminoacylation for protein translation	cytoplasm	ATP binding;chaperone activity;protein kinase activity;tRNA ligase activity
CD81	CD 81 antigen;CD81 antigen (target of antiproliferative antibody 1)	975	S5.7;TAPA1;Tapa-1;Tapa1	cell proliferation;defense response;protein complex assembly;regulation of cell proliferation	integral to plasma membrane	DNA binding;protein binding		[RefSeq Summary:] The protein encoded by this gene is a member of the transmembrane 4 superfamily, also known as the tetraspanin family. Most of these members are cell-surface proteins that are characterized by the presence of four hydrophobic domains. The proteins mediate signal transduction events that play a role in the regulation of cell development, activation, growth and motility. This enco…
CDKN2D	cyclin-dependent kinase inhibitor 2D (p19, inhibits CDK4)	1032	INK4D;INK4d;p19;p19-INK4D;p19INK4d	cell cycle arrest;hearing;negative regulation of cell cycle;negative regulation of cell proliferation;regulation of CDK activity;regulation of transcription\, DNA-dependent	cytoplasm;nucleus	cyclin-dependent protein kinase inhibitor activity;cyclin-dependent protein kinase regulator activity;kinase activity;transcription factor activity	Cell Growth and Death - Homo sapiens;Cell cycle - Homo sapiens	[RefSeq Summary:] The protein encoded by this gene is a member of the INK4 family of cyclin-dependent kinase inhibitors. This protein has been shown to form a stable complex with CDK4 or CDK6, and prevent the activation of the CDK kinases, thus function as a cell growth regulator that controls cell cycle G1 progression. The abundance of the transcript of this gene was found to oscillate in a cell…
CENPE	cDNA sequence BC049989;centromere protein E, 312kDa;similar to CENTROMERIC PROTEIN E (CENP-E PROTEIN)	1062	C530022J18;KIF10	DNA replication and chromosome cycle;cytokinesis;mitotic chromosome movement;mitotic metaphase plate congression	kinetochore;microtubule associated complex;nucleus	ATP binding;microtubule motor activity		[RefSeq Summary:] Centrosome-associated protein E is a kinesin-like motor protein that accumulates in the G2 phase of the cell cycle. Unlike other centrosome-associated proteins, it is not present during interphase and first appears at the centromere region of chromosomes during prometaphase. CENPE is proposed to be one of the motors responsible for mammalian chromosome movement and/or spindle el…
CFL2	cofilin 2 (muscle);cofilin 2, muscle;similar to cofilin	1073		Rho protein signal transduction	cytoskeleton;nucleus	actin binding
CLTA	clathrin, light polypeptide (Lca)	1211	LCA;LCA1;LCA2;LCA3	intracellular protein transport	clathrin coat of coated pit;clathrin vesicle coat;coated pit	calcium ion binding;molecular_function unknown	Huntington's disease - Homo sapiens;Huntington's disease - Mus musculus;Huntington's disease - Rattus norvegicus;Neurodegenerative Disorders - Homo sapiens;Neurodegenerative Disorders - Mus musculus;Neurodegenerative Disorders - Rattus norvegicus	[RefSeq Summary:] Clathrin is the main structural component of the lattice covering the cytoplasmic face of the coated pits and coated vesicles in which specific macromolecules are entrapped in the process of receptor-mediated endocytosis. Clathrin is a large, soluble protein composed of heavy chains and light chains. Two genes, CLTA and CLTB encode the clathrin light chain proteins. The light ch…
COMT	catechol-O-methyltransferase	1312	D16Wsu103e	catecholamine metabolism;dopamine catabolism;neurotransmitter catabolism	extracellular space;integral to membrane;microsome;soluble fraction	catechol O-methyltransferase activity;magnesium ion binding	Amino Acid Metabolism - Homo sapiens;Amino Acid Metabolism - Mus musculus;Amino Acid Metabolism - Rattus norvegicus;Tyrosine metabolism - Homo sapiens;Tyrosine metabolism - Mus musculus;Tyrosine metabolism - Rattus norvegicus	[RefSeq Summary:] Catechol-O-methyltransferase catalyzes the transfer of a methyl group from S-adenosylmethionine to catecholamines, including the neurotransmitters dopamine, epinephrine, and norepinephrine. This O-methylation results in one of the major degradative pathways of the catecholamine transmitters. In addition to its role in the metabolism of endogenous substances, COMT is important in…
COQ4	DNA segment, Chr 2, ERATO Doi 97, expressed;coenzyme Q4 homolog (yeast);similar to Ubiquinone biosynthesis protein COQ4 homolog (Coenzyme Q biosynthesis protein 4 homolog) (CGI-92)	51117	A330041N06;CGI-92	ubiquinone biosynthesis	mitochondrial inner membrane			Coenzyme Q (CoQ) is a small lipophilic molecule that transports electrons between mitochondrial respiratory chain complexes and functions as a cofactor for mitochondrial enzymes. COQ4 is an enzyme involved in CoQ biosynthesis (Casarin et al., 2008 [PubMed 18474229]).[supplied by OMIM]
CSNK1A1	casein kinase 1, alpha 1	1452	2610208K14Rik;4632404G05Rik;CK1;Csnk1a;HLCDGP1;MGC29354;MGC30571;PRO2975	Wnt receptor signaling pathway;biological_process unknown;protein amino acid phosphorylation	cellular_component unknown;cytoplasm	ATP binding;casein kinase I activity;kinase activity;protein-tyrosine kinase activity;transferase activity		[Proteome Summary:] Casein kinase 1 alpha; serine/threonine protein kinase, has broad specificity
CXCL12	chemokine (C-X-C motif) ligand 12;chemokine (C-X-C motif) ligand 12 (stromal cell-derived factor 1)	6387	PBSF;PBSF/SDF-1;SCYB12;SDF-1;SDF-1a;SDF-1b;SDF1;SDF1A;SDF1B;Scyb12;Sdf1;Sdf1a;Sdf1b;TLSF;TLSF-a;TLSF-b;TPAR1	G-protein coupled receptor protein signaling pathway;T-cell proliferation;brain development;calcium ion homeostasis;cell adhesion;cell-cell signaling;chemotaxis;circulation;inflammatory response;regulation of actin polymerization and/or depolymerization;regulation of cell migration;response to virus	extracellular;extracellular space	antiviral response protein activity;chemokine activity;growth factor activity		[RefSeq Summary:] The protein encoded by this gene is a member of the intercrine-macrophage inflammatory protein superfamily. It is a secreted protein thought to be involved in the generation and proliferation of early B-cell progenitors. Transcript variants resulting from alternative splicing and encoding two different isoforms of this gene product have been described. ;[RefSeq Summary:] For bac…
DAPK1	death associated protein kinase 1;death-associated protein kinase 1;similar to Dapk1 protein	1612	2310039H24Rik;2810425C21Rik;AI642003;D13Ucla1;DAP-Kinase;DAPK	induction of apoptosis by extracellular signals;protein amino acid phosphorylation;protein kinase cascade;signal transduction	actin cytoskeleton;cytoplasm	ATP binding;apoptosis activator activity;calcium/calmodulin-dependent protein kinase activity;calmodulin binding;calmodulin-dependent protein kinase I activity		[RefSeq Summary:] Death-associated protein kinase 1 is a positive mediator of gamma-interferon induced programmed cell death. DAPK1 encodes a structurally unique 160-kD calmodulin dependent serine-threonine kinase that carries 8 ankyrin repeats and 2 putative P-loop consensus sites. It is a tumor suppressor candidate.
DDX3	DEAD (Asp-Glu-Ala-Asp) box polypeptide 3, X-linked	1654	DBX;DDX14;DDX3;HLP2			ATP binding;ATP dependent RNA helicase activity;DNA binding;RNA binding		[RefSeq Summary:] DEAD box proteins, characterized by the conserved motif Asp-Glu-Ala-Asp (DEAD), are putative RNA helicases. They are implicated in a number of cellular processes involving alteration of RNA secondary structure such as translation initiation, nuclear and mitochondrial splicing, and ribosome and spliceosome assembly. Based on their distribution patterns, some members of this famil…
DGKI	RIKEN cDNA C130010K08 gene;diacylglycerol kinase, iota	9162	DGK-IOTA;rDGKi-3	intracellular signaling cascade;protein kinase C activation	cytoplasm;nucleus	diacylglycerol kinase activity	Glycerolipid metabolism - Homo sapiens;Metabolism of Complex Lipids - Homo sapiens;Phosphatidylinositol signaling system - Homo sapiens;Signal Transduction - Homo sapiens	[RefSeq Summary:] This gene is a member of the type IV diacylglycerol kinase subfamily. Diacylglycerol kinases regulate the intracellular concentration of diacylglycerol through its phosphorylation, producing phosphatidic acid. The specific role of the enzyme encoded by this gene is undetermined, however, it may play a crucial role in the production of phosphatidic acid in the retina or in recess…
DYSFIP1	dysferlin interacting protein 1 (toonin)	116729
EEF1A1	eukaryotic translation elongation factor 1 alpha 1	1915	EEF-1;EEF1A;EEF1A1L14;EF-Tu;EF1A;GRAF-1EF;MGC16224;MGC18758;MGC27859;MGC7551;MGC8115;MGC8209;PTI-1;PTI1;eEF1A-1	oncogenesis;regulation of cell shape;regulation of translation;translational elongation	cytoplasm;eukaryotic translation elongation factor 1 complex	DNA binding;GTP binding;protein-synthesizing GTPase activity;transcriptional repressor activity;translation elongation factor activity		[RefSeq Summary:] This gene encodes an isoform of the alpha subunit of the elongation factor-1 complex, which is responsible for the enzymatic delivery of aminoacyl tRNAs to the ribosome. This isoform (alpha 1) is expressed in brain, placenta, lung, liver, kidney, and pancreas, and the other isoform (alpha 2) is expressed in brain, heart and skeletal muscle. This isoform is identified as an autoa…
EEF1A2	eukaryotic translation elongation factor 1 alpha 1;eukaryotic translation elongation factor 1 alpha 2;statin-like	1917	EEF1AL;EF-1-alpha-2;EF1A;Eef1a;HS1;Ps10;RATPS10;S1;STN;wasted;wst	anti-apoptosis;translational elongation	eukaryotic translation elongation factor 1 complex;nucleus	DNA binding;GTP binding;protein-synthesizing GTPase activity;transcriptional repressor activity;translation elongation factor activity		[RefSeq Summary:] This gene encodes an isoform of the alpha subunit of the elongation factor-1 complex, which is responsible for the enzymatic delivery of aminoacyl tRNAs to the ribosome. This isoform (alpha 2) is expressed in brain, heart and skeletal muscle, and the other isoform (alpha 1) is expressed in brain, placenta, lung, liver, kidney, and pancreas. This gene may be critical in the devel…
EMP1	epithelial membrane protein 1	2012	CL-20;EMP-1;ENP1MR;TMP	cell death;cell growth;cell proliferation;epidermal differentiation	extracellular space;integral to membrane;membrane fraction	structural constituent of eye lens
FADD	Fas (TNFRSF6)-associated via death domain	8772	MGC8528;MORT1;Mort1;Mort1/FADD	antimicrobial humoral response (sensu Vertebrata);apoptosis;apoptotic program;cell surface receptor linked signal transduction;induction of apoptosis via death domain receptors;signal transduction	cytoplasm	apoptosis regulator activity;death receptor binding	Apoptosis - Homo sapiens;Apoptosis - Mus musculus;Cell Growth and Death - Homo sapiens;Cell Growth and Death - Mus musculus	[RefSeq Summary:] The protein encoded by this gene is an adaptor molecule that interacts with various cell surface receptors and mediates cell apoptotic signals. Through its C-terminal death domain, this protein can be recruited by TNFRSF6/Fas-receptor, tumor necrosis factor receptor, TNFRSF25, and TNFSF10/TRAIL-receptor, and thus it participates in the death signaling initiated by these receptor…
FKBP8	FK506 binding protein 8;FK506 binding protein 8, 38kDa;similar to FK506-binding protein 38	23770	38kDa;FKBP38;FKBPr38;Fkbp38	intracellular signaling cascade;protein folding	cytoplasm;integral to membrane	pyroglutamyl-peptidase I activity		[RefSeq Summary:] The protein encoded by this gene is a member of the immunophilin protein family, which play a role in immunoregulation and basic cellular processes involving protein folding and trafficking. Unlike the other members of the family, this encoded protein does not seem to have PPIase/rotamase activity. It may have a role in neurons associated with memory function.
FTCD	formiminotransferase cyclodeaminase	10841		folic acid and derivative metabolism;histidine catabolism;histidine metabolism	Golgi apparatus;cytoplasm	folic acid binding;formimidoyltetrahydrofolate cyclodeaminase activity;glutamate formimidoyltransferase activity	Amino Acid Metabolism - Homo sapiens;Amino Acid Metabolism - Mus musculus;Amino Acid Metabolism - Rattus norvegicus;Histidine metabolism - Homo sapiens;Histidine metabolism - Mus musculus;Histidine metabolism - Rattus norvegicus;Metabolism of Cofactors and Vitamins - Homo sapiens;Metabolism of Cofactors and Vitamins - Mus musculus;Metabolism of Cofactors and Vitamins - Rattus norvegicus;One carbo…	[RefSeq Summary:] FTCD is a bifunctional enzyme that channels 1-carbon units from formiminoglutamate, a metabolite of the histidine degradation pathway, to the folate pool.[supplied by OMIM]
FTH1	ferritin heavy chain;ferritin, heavy polypeptide 1	2495	FTH;FTHL6;Fth;MFH	immune response;intracellular iron ion storage;iron ion transport;negative regulation of cell proliferation	ferritin complex;plasma membrane	defense/immunity protein activity;ferric iron binding;kinase binding
GNAI2	GTP-binding protein (G-alpha-i2);guanine nucleotide binding protein (G protein), alpha inhibiting activity polypeptide 2;guanine nucleotide binding protein, alpha inhibiting 2	2771	GIP;GNAI2B;Gia;Gnai-2	acetyl choline receptor signaling\, muscarinic pathway;negative regulation of adenylate cyclase activity;regulation of heart rate;response to nutrients;small GTPase mediated signal transduction	heterotrimeric G-protein complex;plasma membrane	GTP binding;heterotrimeric G-protein GTPase activity;signal transducer activity
GNG10	RIKEN cDNA 2010203O07 gene;guanine nucleotide binding protein (G protein), gamma 10;similar to bA16L21.2.1 (novel DnaJ domain protein similar to Drosophila, C. elegans and Arabidopsis predicted proteins (isoform 1))	2790	2010109C08Rik	G-protein coupled receptor protein signaling pathway	heterotrimeric G-protein complex	heterotrimeric G-protein GTPase activity;signal transducer activity;small GTPase regulatory/interacting protein activity	Alzheimer's disease - Homo sapiens;Alzheimer's disease - Mus musculus;Neurodegenerative Disorders - Homo sapiens;Neurodegenerative Disorders - Mus musculus
GPI	glucose phosphate isomerase;glucose phosphate isomerase 1	2821	AMF;Amf;GNPI;Gpi-1;Gpi-1r;Gpi-1s;Gpi-1t;Gpi1;Gpi1-r;Gpi1-s;Gpi1-t;NLK;Org;PGI;PHI;SA-36	gluconeogenesis;glycolysis;hemostasis;humoral immune response;neurogenesis	cytosol	cytokine activity;glucose-6-phosphate isomerase activity;growth factor activity	Carbohydrate Metabolism - Homo sapiens;Carbohydrate Metabolism - Mus musculus;Glycolysis / Gluconeogenesis - Homo sapiens;Glycolysis / Gluconeogenesis - Mus musculus;Metabolism of Complex Carbohydrates - Homo sapiens;Metabolism of Complex Carbohydrates - Mus musculus;Pentose phosphate pathway - Homo sapiens;Pentose phosphate pathway - Mus musculus;Starch and sucrosemetabolism - Homo sapiens;Starc…	[RefSeq Summary:] This gene belongs to the GPI family whose members encode multifunctional phosphoglucose isomerase proteins involved in energy pathways. The protein encoded by this gene is a dimeric enzyme that catalyzes the reversible isomerization of glucose-6-phosphate and fructose-6-phosphate. The protein functions in different capacities inside and outside the cell. In the cytoplasm, the ge…
GTF2E1	general transcription factor II E, polypeptide 1 (alpha subunit);general transcription factor IIE, polypeptide 1, alpha 56kDa;similar to Transcription initiation factor IIE, alpha subunit (TFIIE-alpha) (General transcription factor IIE 56 kDa subunit)	2960	2610024P03Rik;56kDa;FE;TF2E1;TFIIE-A	electron transport;regulation of transcription\, DNA-dependent;transcription initiation from Pol II promoter	transcription factor TFIIE complex	electron transporter activity;general RNA polymerase II transcription factor activity	Basal transcriptionfactors - Homo sapiens;Basal transcriptionfactors - Mus musculus;Transcription - Homo sapiens;Transcription - Mus musculus
H2AFY	H2A histone family, member Y	9555	H2A.y;H2A/y;H2AF12M;H2AFJ;MACROH2A1.1;MACROH2A1.2;mH2A1;mH2a1;macroH2A1	nucleosome assembly	centrosome;condensed chromosome;nucleosome;nucleus	DNA binding;chromatin binding		[RefSeq Summary:] Histones are basic nuclear proteins that are responsible for the nucleosome structure of the chromosomal fiber in eukaryotes. Nucleosomes consist of approximately 146 bp of DNA wrapped around a histone octamer composed of pairs of each of the four core histones (H2A, H2B, H3, and H4). The chromatin fiber is further compacted through the interaction of a linker histone, H1, with …
H3F3B	H3 histone, family 3B;H3 histone, family 3B (H3.3B)	3021	H3.3B	nucleosome assembly	nucleosome;nucleus	DNA binding		[RefSeq Summary:] Histones are basic nuclear proteins that are responsible for the nucleosome structure of the chromosomal fiber in eukaryotes. Two molecules of each of the four core histones (H2A, H2B, H3, and H4) form an octamer, around which approximately 146 bp of DNA is wrapped in repeating units, called nucleosomes. The linker histone, H1, interacts with linker DNA between nucleosomes and f…
HIAT1	hippocampus abundant gene transcript 1;hippocampus abundant transcript 1;similar to hippocampus abundant gene transcript 1; tetracycline transporter-like protein	64645	DKFZP564L0864	drug susceptibility/resistance;tetracycline transport	integral to membrane	cyclin-dependent protein kinase regulator activity;tetracycline\:hydrogen antiporter activity
IK	IK cytokine;IK cytokine, down-regulator of HLA II;similar to Ik protein	3550	CSA2;MuRED;RED	cell-cell signaling;immune response	extracellular space;soluble fraction	cytokine activity		[RefSeq Summary:] The protein encoded by this gene was identified by its RED repeat, a stretch of repeated arginine, glutamic acid and aspartic acid residues. The protein localizes to discrete dots within the nucleus, excluding the nucleolus. Its function is unknown. This gene maps to chromosome 5; however, a pseudogene may exist on chromosome 2.
IL13RA2	interleukin 13 receptor, alpha 2	3598	CD213a2;IL-13R;IL13BP	cell surface receptor linked signal transduction	extracellular space;integral to membrane;integral to plasma membrane;soluble fraction	interleukin receptor activity		[RefSeq Summary:] The protein encoded by this gene is closely related to Il13RA1, a subuint of the interleukin 13 receptor complex. This protein binds IL13 with high affinity, but lacks cytoplasmic domain, and does not appear to function as a signal mediator. It is reported to play a role in the internalization of IL13.
IL8	interleukin 8	3576	3-10C;AMCF-I;CXCL8;GCP-1;GCP1;IL-8;K60;LECT;LUCT;LYNAP;MDNCF;MONAP;NAF;NAP-1;NAP1;SCYB8;TSG-1;b-ENAP	G-protein coupled receptor protein signaling pathway;angiogenesis;calcium-mediated signaling;cell cycle arrest;cell motility;cell-cell signaling;negative regulation of cell proliferation;neutrophil activation;neutrophil chemotaxis;regulation of cell adhesion;regulation of retroviral genome replication	extracellular space;soluble fraction	chemokine activity;interleukin-8 receptor binding		[RefSeq Summary:] The protein encoded by this gene is a member of the CXC chemokine family. This chemokine is one of the major mediators of the inflammatory response. This chemokine is secreted by several cell types. It functions as a chemoattractant, and is also a potent angiogenic factor. This gene is believed to play a role in the pathogenesis of bronchiolitis, a common respiratory tract disea…
ILKAP	RIKEN cDNA 0710007A14 gene;integrin-linked kinase-associated serine/threonine phosphatase 2C;protein phosphatase 2C	80895	1600009O09Rik;DKFZP434J2031;FLJ10181;MGC4846;PP2C-DELTA	negative regulation of cell cycle;protein amino acid dephosphorylation	protein serine/threonine phosphatase complex	kinase activity;magnesium ion binding;protein serine/threonine phosphatase activity		[RefSeq Summary:] The protein encoded by this gene is a protein serine/threonine phosphatase of the PP2C family. This protein can interact with integrin-linked kinase (ILK/ILK1), a regulator of integrin mediated signaling, and regulate the kinase activity of ILK. Through the interaction with ILK, this protein may selectively affect the signaling process of ILK-mediated glycogen synthase kinase 3 …
IMMT	inner membrane protein, mitochondrial;inner membrane protein, mitochondrial (mitofilin);similar to inner membrane protein, mitochondrial (mitofilin); motor protein	10989	1700082C19Rik;HMP;MITOFILIN;P87;P87/89;P89	biological_process unknown	inner membrane;integral to membrane;mitochondrial inner membrane;mitochondrion	molecular_function unknown
ITGA8	integrin alpha 8;integrin, alpha 8;similar to Integrin alpha-8	8516		cell-cell adhesion;cell-matrix adhesion;integrin-mediated signaling pathway;memory	cytoskeleton;extracellular matrix;integrin complex	cell adhesion receptor activity
KCTD1	RIKEN cDNA 4933402K10 gene;potassium channel tetramerisation domain containing 1;vitamin A-deficient testicular protein 5	284252	AI661543;C18orf5	potassium ion transport	voltage-gated potassium channel complex	voltage-gated potassium channel activity
KIF13B	kinesin family member 13B	23303		T-cell activation;microtubule-based movement;protein targeting;signal transduction	microtubule associated complex	ATP binding;microtubule motor activity;protein kinase binding
KPNA1	karyopherin (importin) alpha 1;karyopherin alpha 1 (importin alpha 5);similar to karyopherin alpha 6; importin alpha 7 subunit; importin-alpha-S2,	3836	IPOA5;NPI-1;NPI1;RCH2;Rch2;SRP1;mSRP1	NLS-bearing substrate-nucleus import;regulation of DNA recombination	cytoplasm;importin\, alpha-subunit;nuclear pore;nucleus	nuclear localization sequence binding;protein binding;protein transporter activity		[RefSeq Summary:] Recombination activating proteins RAG1 and RAG2 regulate and mediate V(D)J recombination, the process by which genes for immunoglobulins and T-cell receptors are generated. Several other ubiquitously expressed proteins are thought to be recruited in the recombination process. Among these are the genes affected in severe combined immune deficiency and genes involved in ds-DNA bre…
LDHA	lactate dehydrogenase 1, A chain;lactate dehydrogenase A	3939	LDH-A;LDH1;Ldh-1;Ldh1;Ldha	glycolysis	cytosol	L-lactate dehydrogenase activity	Amino Acid Metabolism - Homo sapiens;Amino Acid Metabolism - Mus musculus;Amino Acid Metabolism - Rattus norvegicus;Carbohydrate Metabolism - Homo sapiens;Carbohydrate Metabolism - Mus musculus;Carbohydrate Metabolism - Rattus norvegicus;Cysteine metabolism - Homo sapiens;Cysteine metabolism - Mus musculus;Cysteine metabolism - Rattus norvegicus;Glycolysis / Gluconeogenesis - Homo sapiens;Glycoly…	[RefSeq Summary:] Lactate dehydrogenase A catalyzes the conversion of L-lactate and NAD to pyruvate and NADH in the final step of anaerobic glycolysis. LDHA is found predominantly in muscle tissue and belongs to the lactate dehydrogenase family. Mutations in LDHA have been linked to exertional myoglobinuria.
LPL	lipoprotein lipase	4023	LIPD	circulation;fatty acid metabolism;lipid catabolism;posttranslational membrane targeting	extracellular;extracellular space	heparin binding;lipid transporter activity;lipoprotein lipase activity	Alzheimer's disease - Homo sapiens;Alzheimer's disease - Mus musculus;Alzheimer's disease - Rattus norvegicus;Glycerolipid metabolism - Homo sapiens;Glycerolipid metabolism - Mus musculus;Glycerolipid metabolism - Rattus norvegicus;Metabolism of Complex Lipids - Homo sapiens;Metabolism of Complex Lipids - Mus musculus;Metabolism of Complex Lipids - Rattus norvegicus;Neurodegenerative Disorders - …	[RefSeq Summary:] LPL encodes lipoprotein lipase, which is expressed in heart, muscle, and adipose tissue. LPL functions as a homodimer, and has the dual functions of triglyceride hydrolase and ligand/bridging factor for receptor-mediated lipoprotein uptake. Severe mutations that cause LPL deficiency result in type I hyperlipoproteinemia, while less extreme mutations in LPL are linked to many dis…
LSM2	LSM2 homolog, U6 small nuclear RNA associated (S. cerevisiae);similar to snRNP core protein SMX5d	57819	C6orf28;D17H6S56E-2;D17H6S56E2;G7b;MGC13889;Sm-X5;SmX5;YBL026W;snRNP	nuclear mRNA splicing\, via spliceosome	small nucleolar ribonucleoprotein complex;spliceosome complex	U6 snRNA binding;pre-mRNA splicing factor activity
MDH2	malate dehydrogenase 2, NAD (mitochondrial)	4191	M-MDH;MDH;MGC:3559;MOR1	biological_process unknown;tricarboxylic acid cycle	mitochondrial matrix	L-malate dehydrogenase activity;malic enzyme activity	Carbohydrate Metabolism - Homo sapiens;Carbon fixation - Homo sapiens;Citrate cycle (TCA cycle) - Homo sapiens;Energy Metabolism - Homo sapiens;Glyoxylate and dicarboxylatemetabolism - Homo sapiens;Pyruvate metabolism - Homo sapiens;Reductive carboxylate cycle (CO2fixation) - Homo sapiens	[RefSeq Summary:] Malate dehydrogenase catalyzes the reversible oxidation of malate to oxaloacetate, utilizing the NAD/NADH cofactor system in the citric acid cycle. The protein encoded by this gene is localized to the mitochondria and may play pivotal roles in the malate-aspartate shuttle that operates in the metabolic coordination between cytosol and mitochondria.
MGP	matrix Gla protein;matrix gamma-carboxyglutamate (gla) protein	4256	MGLAP;Mglap	cartilage condensation;ossification	extracellular matrix;extracellular space	calcium ion binding;extracellular matrix structural constituent;structural constituent of bone
MGRN1	mahogunin, ring finger 1;similar to mahogunin, ring finger 1; mahoganoid	23295	2610042J20Rik;CD41B;GP2B;ITGA2B;KIAA0544;md;nc	protein polyubiquitination;proteolysis and peptidolysis	extracellular	trypsin activity;ubiquitin-protein ligase activity
MGST1	microsomal glutathione S-transferase 1	4257	1500002K10Rik;GST12;Gst;MGC14525;MGST;MGST-I	glutathione metabolism;prostaglandin metabolism	membrane;microsome;mitochondrion	glutathione transferase activity	Glutathione metabolism - Homo sapiens;Metabolism of Other Amino Acids - Homo sapiens	[RefSeq Summary:] The MAPEG (Membrane Associated Proteins in Eicosanoid and Glutathione metabolism) family consists of six human proteins, two of which are involved in the production of leukotrienes and prostaglandin E, important mediators of inflammation. Other family members, demonstrating glutathione S-transferase and peroxidase activities, are involved in cellular defense against toxic, carci…
MRPL41	mitochondrial ribosomal protein L41;similar to mitochondrial ribosomal protein L41	64975	MRP-L27;RPML27			structural constituent of ribosome		[RefSeq Summary:] Mammalian mitochondrial ribosomal proteins are encoded by nuclear genes and help in protein synthesis within the mitochondrion. Mitochondrial ribosomes (mitoribosomes) consist of a small 28S subunit and a large 39S subunit. They have an estimated 75% protein to rRNA composition compared to prokaryotic ribosomes, where this ratio is reversed. Another difference between mammalian …
MTCH1	mitochondrial carrier homolog 1 (C. elegans);similar to Mtch1 protein	23787	2310034O17Rik;AU018396;C77849;CGI-64;PSAP	ion channel clustering;regulation of signal transduction;transport	integral to membrane;intracellular;membrane;mitochondrial inner membrane	PDZ-domain binding		[Proteome Summary:] Low similarity to a region of the mitochondrial carrier (MCF) family
MTIF2	mitochondrial translational initiation factor 2;similar to RIKEN cDNA 2410112O06	4528	2410112O06Rik;IF-2mt	regulation of translational initiation;translational initiation	mitochondrion	GTP binding;protein-synthesizing GTPase activity;translation initiation factor activity		[RefSeq Summary:] During the initiation of protein biosynthesis, initiation factor-2 (IF-2) promotes the binding of the initiator tRNA to the small subunit of the ribosome in a GTP-dependent manner. Prokaryotic IF-2 is a single polypeptide, while eukaryotic cytoplasmic IF-2 (eIF-2) is a trimeric protein. Bovine liver mitochondria contain IF-2(mt), an 85-kD monomeric protein that is equivalent to …
MXRA8	matrix-remodelling associated 8	54587
MYH2	myosin, heavy polypeptide 1, skeletal muscle, adult;myosin, heavy polypeptide 2, skeletal muscle, adult;myosin, heavy polypeptide 4	4620	A530084A17Rik;IId;IId/x;MHC-2X/D;MHC2A;MHC2X/D;MYH2A;MYHC-IIX;MYHSA2;MYHas8;MdMs;MyHC-2A;MyHC-IIa;MyHC-IId/x;MyHC-IIx/d;Myh2a;Myhs-f;Myhs-f1;Myhs-f2;Myhsf1;Myhsf2	cytoskeleton organization and biogenesis;muscle development;striated muscle contraction	muscle myosin;myosin;striated muscle thick filament	ATP binding;actin binding;calmodulin binding;microfilament motor activity;motor activity;myosin ATPase activity;structural constituent of muscle
N4BP2	FLJ10680 protein;Nedd4 binding protein 2;similar to Nedd4 binding protein 2; BCL-3 binding protein	55728	B3BP;FLJ10680;KIAA1413	mismatch repair	membrane	ATP binding;damaged DNA binding		[RefSeq Summary:] This gene encodes a protein containing a polynucleotide kinase domain (PNK) near the N-terminal region, and a Small MutS Related (Smr) domain near the C-terminal region. The encoded protein can bind to both B-cell leukemia/lymphoma 3 (BCL-3) and neural precursor cell expressed, developmentally downregulated 4, (Nedd4) proteins. This protein binds and hydrolyzes ATP, may function…
NEB	nebulin;similar to Nebulin	4703	NEM2	regulation of actin filament length;sarcomere alignment;somatic muscle development	actin cytoskeleton;sarcomere;striated muscle thin filament	actin binding;structural constituent of muscle		[RefSeq Summary:] Nebulin is a giant protein component of the cytoskeletal matrix that coexists with the thick and thin filaments within the sarcomeres of skeletal muscle. In most vertebrates, nebulin accounts for 3 to 4% of the total myofibrillar protein and its size varies from 600 to 800 kD in a manner that is tissue-, species-,and developmental stage-specific. The 6,669-residue predicted prot…
OCLN	hypothetical gene supported by NM_031329;occludin	4950	Ocl	protein complex assembly	integral to membrane;tight junction	protein binding		[RefSeq Summary:] This gene encodes an integral membrane protein which is located at tight junctions. This protein may be involved in the formation and maintenance of the tight junction. The possibility of several alternatively spliced products has been suggested but the full nature of these products has not been described.
ODC1	ornithine decarboxylase 1;ornithine decarboxylase, structural	4953	Odc;RNODC	polyamine biosynthesis	cellular_component unknown;mitochondrial inner membrane	ornithine decarboxylase activity	Alkaloidbiosynthesis II - Homo sapiens;Alkaloidbiosynthesis II - Mus musculus;Alkaloidbiosynthesis II - Rattus norvegicus;Amino Acid Metabolism - Homo sapiens;Amino Acid Metabolism - Mus musculus;Amino Acid Metabolism - Rattus norvegicus;Arginine and proline metabolism - Homo sapiens;Arginine and proline metabolism - Mus musculus;Arginine and proline metabolism - Rattus norvegicus;Biosynthesis of…	[RefSeq Summary:] This gene encodes the rate-limiting enzyme of the polyamine biosynthesis pathway which catalyzes ornithine to putrescine. The activity level for the enzyme varies in response to growth-promoting stimuli and exhibits a high turnover rate in comparison to other mammalian proteins. Originally localized to both chromosomes 2 and 7, the gene encoding this enzyme has been determined t…
PABPC1	RIKEN cDNA 4932702K14 gene;poly A binding protein, cytoplasmic 1;poly(A) binding protein, cytoplasmic 1;similar to poly(A)-binding protein, cytoplasmic 4-like	26986	PAB1;PABP;PABP1;PABPL1;Pabp;Pabp1;PabpI;Pabpl1	mRNA polyadenylation	cytoplasm	nucleic acid binding;poly(A) binding
PABPN1	poly(A) binding protein, nuclear 1	8106	OPMD;PAB2;PABP2;Pabp3;mPABII	mRNA polyadenylation;muscle contraction	mRNA cleavage stimulating factor complex	poly(A) binding		[RefSeq Summary:] This gene encodes an abundant nuclear protein that binds with high affinity to nascent poly(A) tails. The protein is required for progressive and efficient polymerization of poly(A) tails on the 3' ends of eukaryotic genes and controls the size of the poly(A) tail to about 250 nt. At steady-state, this protein is localized in the nucleus whereas a different poly(A) binding prote…
PARD3	par-3 (partitioning defective 3) homolog (C. elegans);par-3 partitioning defective 3 homolog (C. elegans);three-PDZ containing protein similar to C. elegans PAR3 (partitioning defect)	56288	ASIP;D8Ertd580e;PAR3;PAR3alpha;Par3;SE2-5L16;SE2-5LT1;SE2-5T2	asymmetric cytokinesis;cell cycle;cell-cell adhesion;cytokinesis;establishment and/or maintenance of cell polarity;protein complex assembly	cell-cell adherens junction;tight junction	protein binding		[RefSeq Summary:] PARD proteins, which were first identified in C. elegans, are essential for asymmetric cell division and polarized growth, whereas CDC42 (MIM 116952) mediates the establishment of cell polarity. The CDC42 GTPase, which is controlled by nucleotide exchange factors (GEFs; see MIM 606057) and GTPase-activating proteins (GAPs; see MIM 604980), interacts with a large set of effector …
PCBP2	poly(rC) binding protein 2;similar to nucleic acid binding protein	5094	HNRPE2;Hnrpx;alphaCP-2;hnRNP-E2	RNA processing;mRNA metabolism	cytoplasm;nucleus;ribonucleoprotein complex	DNA binding;RNA binding		[RefSeq Summary:] The protein encoded by this gene appears to be multifunctional. It along with PCBP-1 and hnRNPK corresponds to the major cellular poly(rC)-binding proteins. It contains three K-homologous (KH) domains which may be involved in RNA binding. This encoded protein together with PCBP-1 also functions as translational coactivators of poliovirus RNA via a sequence-specific interaction w…
PDE4DIP	RIKEN cDNA 9430063L05 gene;hypothetical gene supported by NM_022382;phosphodiesterase 4D interacting protein (myomegalin)	9659	4732458A06Rik;CMYA2;KIAA0454;KIAA0477;MMGL	regulation of cell shape	myosin	actin binding
PPIA	hypothetical peptidylprolyl isomerase A, psuedogene;peptidylprolyl isomerase A;peptidylprolyl isomerase A (cyclophilin A)	5478	2700098C05;CYCA;CYPA;CYPH;Cphn;CyP-18;Ppia;Ppia-ps	antimicrobial humoral response (sensu Vertebrata);protein folding;regulation of viral genome replication	cytoplasm;cytosol	FK506-sensitive peptidyl-prolyl cis-trans isomerase;chaperone activity;cyclophilin;cyclophilin-type peptidyl-prolyl cis-trans isomerase activity;peptidyl-prolyl cis-trans isomerase activity;protein transporter activity
PPP1R2P3	protein phosphatase 1, regulatory (inhibitor) subunit 2 pseudogene 3	114238
PPP2R4	protein phosphatase 2A, regulatory subunit B (PR 53);protein phosphatase 2A, regulatory subunit B' (PR 53);similar to protein phosphatase 2A, regulatory subunit B (PR 53)	5524	2610042B21Rik;D12Bwg0916e;MGC2184;PP2A;PR53;PTPA	protein amino acid dephosphorylation;response to osmotic stress	cellular_component unknown;soluble fraction	phosphatase activator activity;protein phosphatase type 2A regulator activity;protein tyrosine phosphatase activator activity		[RefSeq Summary:] The product of this gene encodes a specific phosphotyrosyl phosphatase activator of the dimeric form of protein phosphatase 2A, which is composed of a catalytic subunit and a constant regulatory subunit. Protein phosphatase 2A is one of the four major Ser/Thr phosphatases, and it is implicated in the negative control of cell growth and division. Association of this protein with …
PRDX4	peroxiredoxin 4	10549	AOE37-2;AOE372;TRANK	I-kappaB phosphorylation;biological_process unknown;peroxidase reaction	extracellular;extracellular space	antioxidant activity;molecular_function unknown;peroxidase activity;thioredoxin peroxidase activity		[RefSeq Summary:] The protein encoded by this gene is an antioxidant enzyme and belongs to the peroxiredoxin family. The protein is localized to the cytoplasm. Peroxidases of the peroxiredoxin family reduce hydrogen peroxide and alkyl hydroperoxides to water and alcohol with the use of reducing equivalents derived from thiol-containing donor molecules. This protein has been found to play a regula…
PRKG2	protein kinase, cGMP- dependent, type II;protein kinase, cGMP-dependent, type II	5593	CGKII;GDPKII;PRKGR2;Prkgr2;cGKII	protein amino acid phosphorylation;regulation of cell cycle;signal transduction	cAMP-dependent protein kinase complex	3'\,5'-cGMP binding;ATP binding;cAMP-dependent protein kinase activity;cAMP-dependent protein kinase regulator activity;cGMP-dependent protein kinase activity;protein kinase CK2 activity;protein-tyrosine kinase activity
PRPS1	phosphoribosyl pyrophosphate synthetase 1	5631	2310010D17Rik;PRS I;PRSI;Prps-1	neurogenesis;nucleoside metabolism;purine base metabolism;ribonucleoside monophosphate biosynthesis	cytoplasm	lipoate-protein ligase B activity;magnesium ion binding;ribose-phosphate diphosphokinase activity	Carbohydrate Metabolism - Homo sapiens;Carbohydrate Metabolism - Rattus norvegicus;Nucleotide Metabolism - Homo sapiens;Nucleotide Metabolism - Rattus norvegicus;Pentose phosphate pathway - Homo sapiens;Pentose phosphate pathway - Rattus norvegicus;Purine metabolism - Homo sapiens;Purine metabolism - Rattus norvegicus
PSMD13	proteasome (prosome, macropain) 26S subunit, non-ATPase, 13;similar to 26S proteasome subunit p40.5	5719	HSPC027;S11;p40.5		cytosol;proteasome regulatory particle (sensu Eukarya)	endopeptidase activity	Proteasome - Homo sapiens;Proteasome - Mus musculus;Sorting and Degradation - Homo sapiens;Sorting and Degradation - Mus musculus	[RefSeq Summary:] The 26S proteasome is a multicatalytic proteinase complex with a highly ordered structure composed of 2 complexes, a 20S core and a 19S regulator. The 20S core is composed of 4 rings of 28 non-identical subunits; 2 rings are composed of 7 alpha subunits and 2 rings are composed of 7 beta subunits. The 19S regulator is composed of a base, which contains 6 ATPase subunits and 2 no…
RAB40B	RAB40B, member RAS oncogene family	10966	RAR;SEC4L	protein transport;small GTPase mediated signal transduction		GTP binding;RAB small monomeric GTPase activity		[RefSeq Summary:] The protein encoded by this gene has similarity to a yeast protein which suggests a role of the gene product in regulating secretory vesicles.
RBM9	RNA binding motif protein 9;similar to RNA-binding protein 9 (RNA binding motif protein 9) (Hexaribonucleotide binding protein 2) (Repressor of tamoxifen transcriptional activity)	23543	2810460A15Rik;Fxh;HRNBP2;Hrnbp2;RTA	RNA metabolism;biological_process unknown;estrogen receptor signaling pathway;negative regulation of transcription;regulation of cell proliferation;regulation of protein activity\, epigenetic	Golgi apparatus;nucleus	RNA binding;transcription corepressor activity
RNF2	ring finger protein 2;similar to ring finger protein 2	6045	BAP-1;DING;Ring1B;dinG	anterior/posterior axis specification;chromatin modification;gastrulation (sensu Mammalia);mitotic cell cycle	cytoplasm;nuclear body	chromatin binding;protein binding		[RefSeq Summary:] Polycomb group (PcG) of proteins form the multiprotein complexes that are important for the transcription repression of various genes involved in development and cell proliferation. The protein encoded by this gene is one of the PcG proteins. It has been shown to interact with, and suppress the activity of, transcription factor CP2 (TFCP2/CP2). Studies of the mouse counterpart s…
ROCK2	Rho-associated coiled-coil forming kinase 2;Rho-associated, coiled-coil containing protein kinase 2	9475	KIAA0619;ROK;Rock-II	cytokinesis;intracellular signaling cascade;muscle contraction;protein amino acid phosphorylation	actin cytoskeleton	ATP binding;protein serine/threonine kinase activity;protein-tyrosine kinase activity;structural molecule activity	Cell Communication - Homo sapiens;Integrin-mediated celladhesion - Homo sapiens	[RefSeq Summary:] ROCK2 is a serine/threonine kinase that regulates cytokinesis, smooth muscle contraction, the formation of actin stress fibers and focal adhesions, and the activation of the c-fos serum response element. ROCK2, which is an isozyme of ROCK1 is a target for the small GTPase Rho.
RPL27A	ribosomal protein L27a;similar to 60S RIBOSOMAL PROTEIN L27A	6157	L27A	protein biosynthesis	cytosolic large ribosomal subunit (sensu Eukarya);ribosome	RNA binding;structural constituent of ribosome	Ribosome - Homo sapiens;Ribosome - Mus musculus;Translation - Homo sapiens;Translation - Mus musculus	[RefSeq Summary:] Ribosomes, the organelles that catalyze protein synthesis, consist of a small 40S subunit and a large 60S subunit. Together these subunits are composed of 4 RNA species and approximately 80 structurally distinct proteins. This gene encodes a ribosomal protein that is a component of the 60S subunit. The protein belongs to the L15P family of ribosomal proteins. It is located in th…
RPL6	ribosomal protein L6	6128	TAXREB107;Taxreb107	protein biosynthesis;regulation of transcription\, DNA-dependent;ribosome biogenesis	cytosolic large ribosomal subunit (sensu Eukarya);cytosolic ribosome (sensu Eukarya);ribosome	DNA binding;RNA binding;structural constituent of ribosome	Ribosome - Homo sapiens;Ribosome - Mus musculus;Ribosome - Rattus norvegicus;Translation - Homo sapiens;Translation - Mus musculus;Translation - Rattus norvegicus	[RefSeq Summary:] Ribosomes, the organelles that catalyze protein synthesis, consist of a small 40S subunit and a large 60S subunit. Together these subunits are composed of 4 RNA species and approximately 80 structurally distinct proteins. This gene encodes a ribosomal protein that is a component of the 60S subunit. The protein belongs to the L6E family of ribosomal proteins. It is located in the…
RPS11	ribosomal protein S11	6205		protein biosynthesis	ribosome	rRNA binding;structural constituent of ribosome	Ribosome - Homo sapiens;Ribosome - Mus musculus;Ribosome - Rattus norvegicus;Translation - Homo sapiens;Translation - Mus musculus;Translation - Rattus norvegicus	[RefSeq Summary:] Ribosomes, the organelles that catalyze protein synthesis, consist of a small 40S subunit and a large 60S subunit. Together these subunits are composed of 4 RNA species and approximately 80 structurally distinct proteins. This gene encodes a ribosomal protein that is a component of the 40S subunit. The protein belongs to the S17P family of ribosomal proteins. It is located in th…
RPS15	ribosomal protein S15;similar to ribosomal protein S15	6209	RIG;rig	protein biosynthesis;ribosome biogenesis	cytosolic ribosome (sensu Eukarya);cytosolic small ribosomal subunit (sensu Eukarya)	RNA binding;structural constituent of ribosome	Ribosome - Homo sapiens;Ribosome - Mus musculus;Ribosome - Rattus norvegicus;Translation - Homo sapiens;Translation - Mus musculus;Translation - Rattus norvegicus	[RefSeq Summary:] Ribosomes, the organelles that catalyze protein synthesis, consist of a small 40S subunit and a large 60S subunit. Together these subunits are composed of 4 RNA species and approximately 80 structurally distinct proteins. This gene encodes a ribosomal protein that is a component of the 40S subunit. The protein belongs to the S19P family of ribosomal proteins. It is located in th…
RPS4X	ribosomal protein S4, X-linked	6191	CCG2;DXS306;Rps4;Rps4-1;SCAR;SCR10	development;protein biosynthesis;regulation of cell cycle;ribosome biogenesis	cytosolic small ribosomal subunit (sensu Eukarya)	RNA binding;structural constituent of ribosome	Ribosome - Homo sapiens;Ribosome - Mus musculus;Translation - Homo sapiens;Translation - Mus musculus	[RefSeq Summary:] Cytoplasmic ribosomes, organelles that catalyze protein synthesis, consist of a small 40S subunit and a large 60S subunit. Together these subunits are composed of 4 RNA species and approximately 80 structurally distinct proteins. This gene encodes ribosomal protein S4, a component of the 40S subunit. Ribosomal protein S4 is the only ribosomal protein known to be encoded by more …
RPS5	ribosomal protein S5	6193		protein biosynthesis;ribosome biogenesis	cytosolic ribosome (sensu Eukarya);cytosolic small ribosomal subunit (sensu Eukarya);small ribosomal subunit	RNA binding;structural constituent of ribosome	Ribosome - Homo sapiens;Ribosome - Mus musculus;Translation - Homo sapiens;Translation - Mus musculus	[RefSeq Summary:] Ribosomes, the organelles that catalyze protein synthesis, consist of a small 40S subunit and a large 60S subunit. Together these subunits are composed of 4 RNA species and approximately 80 structurally distinct proteins. This gene encodes a ribosomal protein that is a component of the 40S subunit. The protein belongs to the S7P family of ribosomal proteins. It is located in the…
RRAS	Harvey rat sarcoma oncogene, subgroup R;related RAS viral (r-ras) oncogene homolog;similar to RAS-RELATED PROTEIN R-RAS (P23)	6237		RAS protein signal transduction;regulation of cell cycle	intracellular;plasma membrane	GTP binding;RAS small monomeric GTPase activity
S100A4	S100 calcium binding protein A4;S100 calcium binding protein A4 (calcium protein, calvasculin, metastasin, murine placental homolog);S100 calcium-binding protein A4	6275	18A2;42A;42a;CAPL;Capl;FSp1;MTS1;Mts1;P9KA;P9ka;PEL98;PeL98;RNP9KA;pk9a	invasive growth	cytoplasm	calcium ion binding		[RefSeq Summary:] The protein encoded by this gene is a member of the S100 family of proteins containing 2 EF-hand calcium-binding motifs. S100 proteins are localized in the cytoplasm and/or nucleus of a wide range of cells, and involved in the regulation of a number of cellular processes such as cell cycle progression and differentiation. S100 genes include at least 13 members which are located …
SEC24A	SEC24 related gene family, member A (S. cerevisiae);similar to Protein transport protein Sec24A (SEC24-related protein A)	10802	9430090N21Rik	ER to Golgi transport;intracellular protein transport	COPII vesicle coat;Golgi apparatus;endoplasmic reticulum	molecular_function unknown;protein transporter activity		[RefSeq Summary:] In yeast, the Sec23-Sec24 complex is a component of coat protein II (COPII; see MIM 601924)-coated vesicles that mediate protein transport from the endoplasmic reticulum. SEC24A is 1 of several mammalian proteins that show structural and functional homology to yeast Sec24.[supplied by OMIM]
SELH	RIKEN cDNA 2700094K13 gene;selenoprotein H	280636		regulation of transcription\, DNA-dependent	nucleus	DNA binding
SEP15	15 kDa selenoprotein;15-kDa selenoprotein;selenoprotein	9403	15kDa;9430015P09Rik;Sep15	electron transport		selenium binding
SEPP1	selenoprotein P, plasma, 1	6414	D15Ucla1;Se-P;SeP;selp	biological_process unknown;response to oxidative stress	extracellular;extracellular space	molecular_function unknown;selenium binding	Cell Communication - Homo sapiens;Integrin-mediated celladhesion - Homo sapiens	[RefSeq Summary:] Selenoprotein P is an extracellular glycoprotein and is the only selenoprotein known to contain multiple selenocysteine residues. Two isoforms of this protein are Sep51 and Sep61. Sep51 lacks part of the C-terminal sequence. Selenoprotein P binds heparin and associates with endothelial cells. They are implicated as an oxidant defense in the extracellular space and in the transpo…
SEPW1	selenoprotein W, 1;selenoprotein W, muscle 1	6415		biological_process unknown	cellular_component unknown	oxidoreductase activity;selenium binding
SFXN1	sideroflexin 1;similar to tricarboxylate carrier	94081	2810002O05Rik;FLJ12876;f	erythrocyte differentiation;iron ion transport	integral to membrane;mitochondrion	cation transporter activity
SLC25A22	RIKEN cDNA 1300006L01 gene;similar to RIKEN cDNA 1300006L01;solute carrier family 25 (mitochondrial carrier: glutamate), member 22	79751	FLJ13044;GC1	L-glutamate transport	integral to membrane;mitochondrial inner membrane	L-glutamate transporter activity;binding;symporter activity
SLC35B2	solute carrier family 35, member B1;solute carrier family 35, member B2	347734	1110003M08Rik;MGC72568;PAPST1;UGTrel4		extracellular space;integral to membrane
SLC6A3	solute carrier family 6 (neurotransmitter transporter, dopamine), member 3;solute carrier family 6, member 3	6531	DAT;DAT1;Dat1	dopamine biosynthesis;dopamine catabolism;dopamine transport;neurotransmitter transport;regulation of dopamine metabolism	cytoplasm;integral to plasma membrane	dopamine\:sodium symporter activity
SLN	sarcolipin;similar to sarcolipin	6588	2310045A07Rik;MGC12301	small molecule transport;transport	integral to membrane;sarcoplasmic reticulum;smooth endoplasmic reticulum	enzyme regulator activity		[Proteome Summary:] Sarcolipin; proteolipid
SMARCC2	RIKEN cDNA 5930405J04 gene;SWI/SNF related, matrix associated, actin dependent regulator of chromatin, subfamily c, member 2;similar to SWI/SNF-related matrix-associated actin-dependent regulator of chromatin c2 isoform a; mammalian chromatin remodeling complex BRG1-associated factor 170; chromatin remodeling complex BAF170 subunit; SWI3-like protein; SWI/SNF complex 170...	6601	BAF170;CRACC2;Rsc8	chromatin assembly/disassembly;chromatin remodeling;regulation of transcription from Pol II promoter	chromatin;nucleoplasm	chromatin binding;transcription coactivator activity		[RefSeq Summary:] The protein encoded by this gene is a member of the SWI/SNF family of proteins, whose members display helicase and ATPase activities and which are thought to regulate transcription of certain genes by altering the chromatin structure around those genes. The encoded protein is part of the large ATP-dependent chromatin remodeling complex SNF/SWI and contains a predicted leucine zi…
SNW1	SKI interacting protein;SKI-interacting protein;similar to Nuclear protein SkiP (Ski-interacting protein) (SNW1 protein) (Nuclear receptor coactivator NCoA-62)	22938	2310008B08Rik;NCOA-62;NCoA-62;SKIP;SNW1	regulation of transcription from Pol II promoter	nucleus	transcription coactivator activity		[RefSeq Summary:] This gene, a member of the SNW gene family, encodes a coactivator that enhances transcription from some Pol II promoters. This coactivator can bind to the ligand-binding domain of the vitamin D receptor and to retinoid receptors to enhance vitamin D-, retinoic acid-, estrogen-, and glucocorticoid-mediated gene expression. It can also interact with poly(A)-binding protein 2 to di…
SON	SON DNA binding protein;Son cell proliferation protein;similar to SON protein	6651	2900011L12Rik;BASS1;C21orf50;DBP-5;FLJ21099;KIAA1019;NREBP;SON3	anti-apoptosis;biological_process unknown	cellular_component unknown;membrane;nucleus	DNA binding;apoptosis inhibitor activity;double-stranded RNA binding;protein binding		[RefSeq Summary:] The protein encoded by this gene binds to a specific DNA sequence upstream of the upstream regulatory sequence of the core promoter and second enhancer of human hepatitis B virus (HBV). Through this binding, it represses HBV core promoter activity, transcription of HBV genes, and production of HBV virions. The protein shows sequence similarities with other DNA-binding structural…
SPARCL1	SPARC-like 1;SPARC-like 1 (mast9, hevin)	8404	Ecm2;HEVIN;MAST9;SC1;Sc1;hevin;mast9		extracellular matrix;extracellular space	calcium ion binding
SSR4	signal sequence receptor 4;signal sequence receptor, delta;signal sequence receptor, delta (translocon-associated protein delta)	6748	TRAPD;Trap	intracellular protein transport	endoplasmic reticulum;integral to membrane;translocon	calcium ion binding;receptor activity	Amyotrophic lateralsclerosis (ALS) - Homo sapiens;Amyotrophic lateralsclerosis (ALS) - Mus musculus;Amyotrophic lateralsclerosis (ALS) - Rattus norvegicus;Neurodegenerative Disorders - Homo sapiens;Neurodegenerative Disorders - Mus musculus;Neurodegenerative Disorders - Rattus norvegicus	[RefSeq Summary:] SSR4, also called TRAPD, is assumed to be involved in protein secretion. It is located in the Xq28 region, arranged in a compact head-to-head manner with the IDH3G gene. These two genes are driven by a bidirectional promoter located between them, and encode proteins involved in unrelated biochemical pathways located in different compartments of the cell. The nontranscribed inter…
STC1	stanniocalcin 1	6781	STC;Stc	calcium ion homeostasis;cell surface receptor linked signal transduction;cell-cell signaling;monovalent inorganic anion homeostasis;protein amino acid phosphorylation;response to nutrients	extracellular space	ATP binding;glycopeptide hormone;hormone activity;protein kinase activity
SYNGR2	synaptogyrin 2	9144	Clast2;cellugyrin	transport	integral to membrane;integral to plasma membrane	transporter activity		[RefSeq Summary:] This gene encodes an integral membrane protein containing four transmembrane regions and a C-terminal cytoplasmic tail that is tyrosine phosphorylated. The exact function of this protein is unclear, but studies of a similar rat protein suggest that it may play a role in regulating membrane traffic in non-neuronal cells. The gene belongs to the synaptogyrin gene family.
TACC1	similar to TACC1 protein;similar to Transforming acidic coiled-coil-containing protein 1;transforming, acidic coiled-coil containing protein 1	6867	Ga55;KIAA1103	cell growth and/or maintenance	centrosome;nucleus	transcription factor binding\, cytoplasmic sequestering		[RefSeq Summary:] The function of this gene has not yet been determined; however, it is speculated that it may represent a breast cancer candidate gene. It is located close to FGFR1 on a region of chromosome 8 that is amplified in some breast cancers.
TEC	cytoplasmic tyrosine kinase, Dscr28C related (Drosophila);similar to protein tyrosine kinase TecIV;tec protein tyrosine kinase	7006	PSCTK4	intracellular signaling cascade;protein amino acid phosphorylation;protein kinase cascade	cytoplasm	ATP binding;non-membrane spanning protein tyrosine kinase activity;protein serine/threonine kinase activity;protein-tyrosine kinase activity		[RefSeq Summary:] The protein encoded by this gene belongs to the Tec family, which is a subfamily of non-receptor protein-tyrosine kinases containing a pleckstrin homology domain. Tec family kinases are involved in the intracellular signaling mechanisms of cytokine receptors, lymphocyte surface antigens, heterotrimeric G-protein coupled receptors, and integrin molecules. They are also key player…
THRB	thyroid hormone receptor beta;thyroid hormone receptor, beta (erythroblastic leukemia viral (v-erb-a) oncogene homolog 2, avian)	7068	ERBA-BETA;ERBA2;GRTH;NR1A2;Nr1a2;RATT3REC;T3R[b];T3Rbeta;T3rec;THR1;THRB1;THRB2;Thrb1;Thrb2;c-erbAbeta	hearing;histogenesis and organogenesis;organogenesis;regulation of heart rate;regulation of transcription\, DNA-dependent	extrachromosomal circular DNA;nucleus	steroid hormone receptor activity;thyroid hormone receptor activity;transcription corepressor activity;transcription factor activity		[RefSeq Summary:] The protein encoded by this gene is a nuclear hormone receptor for triiodothyronine. It is one of the several receptors for thyroid hormone, and has been shown to mediate the biological activities of thyroid hormone. Knockout studies in mice suggest that the different receptors, while having certain extent of redundancy, may mediate different functions of thyroid hormone. Defect…
TJP3	similar to tight junction protein 3;tight junction protein 3;tight junction protein 3 (zona occludens 3)	27134	ZO-3		tight junction	membrane-associated guanylate kinase;protein binding
TNNI1	Troponin I, slow isoform;troponin I, cardiac;troponin I, skeletal, slow;troponin I, skeletal, slow 1	7135	2700018B22Rik;Tn1	muscle development;regulation of heart rate;regulation of muscle contraction;regulation of striated muscle contraction	troponin complex	actin binding;structural constituent of cytoskeleton;tropomyosin binding
TPM3	tropomyosin 3;tropomyosin 3, gamma;tropomyosin isoform 6	7170	NEM1;TRK;Tpm-5;Tpm5;Trop-5;gamma-TM;hTM30nm;hTMnm	muscle development;regulation of heart rate;regulation of muscle contraction	muscle thin filament tropomyosin	actin binding;molecular_function unknown;structural constituent of cytoskeleton;structural constituent of muscle
TREX1	RIKEN cDNA 6620401K05 gene;similar to RIKEN cDNA 6620401K05;three prime repair exonuclease 1	11277	1661;5930438A12;ATRIP;DKFZp434J0310;DRN3;FLJ12343	DNA recombination;biological_process unknown;mismatch repair	cellular_component unknown;extrachromosomal circular DNA;integral to membrane;nuclear membrane	3'-5' exodeoxyribonuclease activity;3'-5' exonuclease activity;metal ion binding;protein homodimerization activity;single-stranded DNA binding		[RefSeq Summary:] This gene uses two different open reading frames. The upstream ORF encodes proteins which interact with the ataxia telangiectasia and Rad3 related protein, a checkpoint kinase. The proteins encoded by this upstream ORF localize to intranuclear foci following DNA damage and are essential components of the DNA damage checkpoint. The downstream ORF encodes proteins with 3' exonucle…
TRIM33	similar to Transcription intermediary factor 1-gamma (TIF1-gamma) (RET-fused gene 7 protein) (Rfg7 protein) (Tripartite motif protein 33);tripartite motif protein 33;tripartite motif-containing 33	51592	FLJ11429;KIAA1113;PTC7;RFG7;TF1G;TIF1G;TIF1GAMMA;TIFGAMMA	biological_process unknown;negative regulation of transcription;regulation of transcription\, DNA-dependent	cellular_component unknown;cytoplasm;nucleus	DNA binding;molecular_function unknown;transcription corepressor activity;zinc ion binding		[RefSeq Summary:] The protein encoded by this gene is thought to be a transcriptional corepressor. However, molecules that interact with this protein have not yet been identified. The protein is a member of the tripartite motif family. This motif includes three zinc-binding domains, a RING, a B-box type 1 and a B-box type 2, and a coiled-coil region. Three alternatively spliced transcript variant…
TYR	tyrosinase;tyrosinase (oculocutaneous albinism IA)	7299	C;OCA1A;OCAIA;albino;c;skc35	eye pigment biosynthesis;melanin biosynthesis from tyrosine;vision	Golgi vesicle;extracellular space;integral to membrane	monophenol monooxygenase activity;structural molecule activity	Alkaloidbiosynthesis I - Homo sapiens;Alkaloidbiosynthesis I - Mus musculus;Amino Acid Metabolism - Homo sapiens;Amino Acid Metabolism - Mus musculus;Biosynthesis of Secondary Metabolites - Homo sapiens;Biosynthesis of Secondary Metabolites - Mus musculus;Flavonoids,stilbene and lignin biosynthesis - Homo sapiens;Flavonoids,stilbene and lignin biosynthesis - Mus musculus;Metabolism of Cofactors a…
UBAP1	similar to ubiquitin associated protein;ubiquitin associated protein 1;ubiquitin-associated protein 1	51271	2700092A01Rik;MGC8710;NAG20;UAP;UBAP;Ubap	ubiquitin-dependent protein catabolism	26S proteasome	cysteine-type endopeptidase activity		[RefSeq Summary:] This gene is a member of the UBA domain family, whose members include proteins having connections to ubiquitin and the ubiquitination pathway. The ubiquitin associated domain is thought to be a non-covalent ubiquitin binding domain consisting of a compact three helix bundle. This particular protein originates from a gene locus in a refined region on chromosome 9 undergoing loss …
UBE2H	similar to Ubiquitin-conjugating enzyme E2 H (Ubiquitin-protein ligase H) (Ubiquitin carrier protein H) (UBCH2) (E2-20K);ubiquitin-conjugating enzyme E2H;ubiquitin-conjugating enzyme E2H (UBC8 homolog, yeast)	7328	1500009C23Rik;E2-20K;UBC8;UBCH;UBCH2	ubiquitin cycle;ubiquitin-dependent protein catabolism		ubiquitin conjugating enzyme activity;ubiquitin-protein ligase activity		[RefSeq Summary:] The modification of proteins with ubiquitin is an important cellular mechanism for targeting abnormal or short-lived proteins for degradation. Ubiquitination involves at least three classes of enzymes: ubiquitin-activating enzymes, or E1s, ubiquitin-conjugating enzymes, or E2s, and ubiquitin-protein ligases, or E3s. This gene encodes a member of the E2 ubiquitin-conjugating enzy…
UBE2M	similar to ubiquitin-conjugating enzyme E2M; UBC12 homolog, yeast;ubiquitin C, related sequence 2;ubiquitin-conjugating enzyme E2M (UBC12 homolog, yeast)	9040	MGC25453;MGC37197;UBC-RS2;UBC12;hUbc12	ubiquitin cycle		ligase activity;ubiquitin conjugating enzyme activity;ubiquitin-protein ligase activity		[RefSeq Summary:] The modification of proteins with ubiquitin is an important cellular mechanism for targeting abnormal or short-lived proteins for degradation. Ubiquitination involves at least three classes of enzymes: ubiquitin-activating enzymes, or E1s, ubiquitin-conjugating enzymes, or E2s, and ubiquitin-protein ligases, or E3s. This gene encodes a member of the E2 ubiquitin-conjugating enzy…
VANGL1	similar to loop-tail protein 2;vang, van gogh-like 1 (Drosophila);vang-like 1 (van gogh, Drosophila)	81839	LPP2;Lpp2;MGC5338;STB2		integral to membrane
XBP1	X-box binding protein 1;similar to hepatocarcinogenesis-related transcription factor - rat	7494	D11Ertd39e;TREB-5;TREB5;XBP-1;XBP2	immune response;regulation of transcription\, DNA-dependent	extracellular space;membrane;nucleus	transcription factor activity		[RefSeq Summary:] This gene encodes a transcription factor that regulates MHC class II genes by binding to a promoter element referred to as an X box. The protein contains two domains commonly found in transcription factors that confer DNA binding and dimerization capability. This gene product was also separately identified as a cellular transcription factor that binds to an enhancer in the promo…
ZRANB1	TRAF-binding protein;similar to TRAF-binding protein;zinc finger, RAN-binding domain containing 1	54764	TRABID	apoptosis	cytoplasm	DNA binding
ZYX	similar to zyxin;zyxin	7791	9530098H06Rik	cell adhesion;cell-cell signaling;electron transport;signal transduction	cell-cell adherens junction;integral to plasma membrane	cell adhesion molecule activity;electron transporter activity;receptor activity	Cell Communication - Homo sapiens;Integrin-mediated celladhesion - Homo sapiens
