# Supplementary material for: Genetic variability of transcript abundance in pig peri-mortem skeletal muscle: eQTL localized genes involved in stress response, cell death, muscle disorders and metabolism
Source: BMC Genomics. 2011 Nov 4;12:548. doi: 10.1186/1471-2164-12-548 (PMC3239847; doi:10.1186/1471-2164-12-548)
Supplement: Additional file 7 — The 28 top biological functions identified by Ingenuity Pathways Analysis (p-value < 0.01). This table corresponds to Figure 3 and shows the co-ocurrence annotations found by IPA. [file 1471-2164-12-548-S7.XLSX]

## Sheet: Additional file 7
Additional file 7. The 28 top biological functions identifies by IPA (p-value < 0.01).
Category	Function	Function Annotation	p-value	Number of Molecules	Molecules
Metabolic Disease	lipoprotein lipase deficiency	lipoprotein lipase deficiency	0.0000927	2	LMF1, LPL
Cell Death	apoptosis	apoptosis of cell lines	0.000149	28	ALDH2, ATP2A1, B2M, CCAR1, CCT2, CDKN2D, CSNK1A1, CXCL12, DAPK1, DDX3X, EEF1A2, FADD, FKBP8, FTH1, GPI, HNRNPA1, IL8, IMMT, LDHA, MGP, ODC1, PCBP2, PPIA (includes EG:5478), RRAS, S100A4, TRIAP1, XBP1, XIAP
Cell Death	cell death	cell death	0.000476	45	AARS, AES, ALDH2, ANXA7, APIP, ATP2A1, B2M, BSG, CCAR1, CCT2, CDKN2D, CSNK1A1, CXCL12, DAPK1, DDX3X, EEF1A1, EEF1A2, EMP1, FADD, FKBP8, FTH1, GPI, HNRNPA1, IL8, IMMT, LDHA, MGP, ODC1, PCBP2, PPIA (includes EG:5478), ROCK2, RRAS, S100A4, SLC6A3, SUZ12, TACC1, TEC, TPM3, TRIAP1, TYR, UBE2M, XBP1, XIAP, XRCC6, ZYX
Molecular Transport	quantity	quantity of heavy metal	0.000641	4	B2M, COMMD1 (includes EG:150684), FTH1, XIAP
RNA Post-Transcriptional Modification	polyadenylation	polyadenylation of mRNA	0.000764	3	NUDT21, PABPC1, PABPN1
Cellular Function and Maintenance	endoplasmic reticulum stress response	endoplasmic reticulum stress response	0.000941	5	AARS, ATP2A1, CCDC47, HSP90B1, XBP1
Small Molecule Biochemistry	quantity	quantity of phosphatidic acid	0.000995	6	EEF1A1, EEF1A2, IL8, LPL, ROCK2, XBP1
Tissue Morphology	quantity	quantity of mononuclear leukocytes	0.00108	12	B2M, CD81, CXCL12, FADD, HSP90B1, IL8, PABPC1, PIK3AP1, TEC, XBP1, XIAP, XRCC6
Cellular Movement	cell movement	cell movement of endothelial cells	0.00117	4	CD81, CXCL12, IL8, S100A4
Cell Morphology	morphogenesis	morphogenesis of endothelial cells	0.00119	3	IL8, ODC1, STC1
Cellular Function and Maintenance	assembly	assembly of actin stress fibers	0.00119	3	IL8, ROCK2, TPM3
Connective Tissue Development and Function	differentiation	differentiation of chondrocytes	0.00158	4	MGP, PRKG2, STC1, THRB
Protein Synthesis	biosynthesis	biosynthesis of protein	0.00173	10	EEF1A1, EEF1A2, EIF3CL, MRPL41, MTIF2, RPL6, RPL27A, RPS5, RPS11, XIAP
Cell Morphology	shape	shape of cells	0.00174	3	GPI, IL8, TPM3
Skeletal and Muscular Disorders	skeletal and muscular disorder	skeletal and muscular disorder	0.00174	50	ACTN2, ALDH2, ARHGAP8, ATP2A1, B2M, CD81, CDKN2D, CFL2, COMT, CXCL12, DAPK1, DGKI, EEF1A1, EEF1A2, FTH1, GNAI2, GPI, H3F3B, HNRNPA1, HSP90B1, IL8, IMMT, LDHA, LPL, LSM2, MGP, MYH2, NEB, OCLN, PABPN1, PARD3, PDE4DIP, PDLIM7, PIK3AP1, PLOD1, PRPS1, ROCK2, SEC24A, SLC39A14, SLC6A3, SPARCL1, TEC, THRB, TPM3, TREX1 (includes EG:11277), UBE2H (includes EG:7328), VANGL1, XIAP, XRCC6, ZRANB1
DNA Replication, Recombination, and Repair	degradation	degradation of DNA	0.00189	7	BSG, CXCL12, DAPK1, HNRNPA1, MTCH1, PPIA (includes EG:5478), S100A4
Organ Development	vascularization	vascularization of organ	0.00218	3	COMMD1 (includes EG:150684), ODC1, STC1
Cellular Growth and Proliferation	proliferation	proliferation of cells	0.00249	38	AGPS, ANXA7, BMPR2, BSG, CCT2, CD81, CDKN2D, COMT, CSNK1A1, CXCL12, EEF1A1, EMP1, FADD, FTH1, GNAI2, GPI, HSP90B1, IL8, IL13RA2, IMMT, LDHA, MGP, ODC1, PIK3AP1, PPIA (includes EG:5478), PRDX4, PRKG2, RBM9, RNF2, STC1, SUZ12, TACC1, TEC, THRB, TPM3, TYR, XIAP, XRCC6
Cell-To-Cell Signaling and Interaction	formation	formation of focal adhesions	0.00379	5	ACTN2, GNAI2, ROCK2, RRAS, TPM3
Skeletal and Muscular Disorders	myopathy	myopathy	0.00411	5	ATP2A1, CFL2, MYH2, NEB, TPM3
Cell Death	inhibition	inhibition of apoptosis	0.00443	7	CDKN2D, DAPK1, EEF1A2, HSP90B1, SON, TRIAP1, XIAP
Cellular Assembly and Organization	formation	formation of actin stress fibers	0.0046	6	GNAI2, GPI, IL8, ROCK2, TPM3, ZYX
Organ Morphology	regeneration	regeneration of organ	0.00582	3	ACOX1, CXCL12, ODC1
Post-Translational Modification	moiety attachment	moiety attachment of protein	0.00624	12	BSG, CD81, IL8, MGRN1, ODC1, PRDX4, SUZ12, TEC, TRIM33, UBE2H (includes EG:7328), UBE2M, XIAP
Organismal Development	developmental process	developmental process of organism	0.00763	20	ACOX1, AES, CCDC47, CD81, COMMD1 (includes EG:150684), COMT, CXCL12, EMP1, FADD, FKBP8, IL8, OCLN, ODC1, RNF2, SLC6A3, STC1, SUZ12, THRB, XIAP, XRCC6
RNA Post-Transcriptional Modification	processing	processing of mRNA	0.0083	5	HNRNPA1, NUDT21, PABPC1, PABPN1, SNW1
Cell-To-Cell Signaling and Interaction	binding	binding of cell lines	0.00841	8	BSG, CXCL12, DAPK1, DDX3X, IL8, LPL, SLC6A3, VANGL1
Small Molecule Biochemistry	quantity	quantity of dopamine	0.00932	3	COMT, SLC6A3, XIAP
