# Supplementary material for: Genetic variability of transcript abundance in pig peri-mortem skeletal muscle: eQTL localized genes involved in stress response, cell death, muscle disorders and metabolism
Source: BMC Genomics. 2011 Nov 4;12:548. doi: 10.1186/1471-2164-12-548 (PMC3239847; doi:10.1186/1471-2164-12-548)
Supplement: Additional file 8 — Three significant gene networks were obtained with Ingenuity Pathways Analysis for the 186 annotated genes (out of the 272 genes) associated with eQTLs. Detailed information about the genes included in each network are given in the neighboring columns: gene symbol, synonym(s), the Entrez Gene Name, in which networks the corresponding gene is involved, the subcellular location, the type(s) of the encoded protein, the Entrez Gene ID for Human. The three networks are presented with their description and the merged network. Genes in green are genetically regulated by a putative cis-eQTL. Genes in red are genetically regulated. Network 8.1: score 81, 57 genes/eQTL, cellular movement, cell-to-cell signaling and interaction, system development and function. Network 8.2: score 79, 55 genes/eQTL, post-translational modification, organ morphology, organismal injury and abnormalities. Network 8.3: score 61, 47 genes/eQTL, protein synthesis, drug metabolism, small molecule biochemistry. Network 5.4: A merged network between the three first networks with five genes shared by network 1 and 2, three genes shared by networks 1 and 3, and one gene shared by networks 2 and 3. [file 1471-2164-12-548-S8.XLSX]

## Sheet: Additional file 8
Additional file 8. Three significant gene networks have been obtained with Ingenuity Pathways Analysis for the 186 annotated genes (among the 272 genes) associated with eQTL. Detailed information about the genes included in each network are given in the neighboring columns: gene symbol, synonym(s), the Entrez Gene Name, in which networks the corresponding gene is involved, the subcellular locatio…
									Symbol	Entrez Gene Name	Location	Family	Networks	Entrez Gene ID for Human
									ACOX1	acyl-CoA oxidase 1, palmitoyl	Cytoplasm	enzyme	1,2	51
									OCLN	occludin	Plasma Membrane	enzyme	1,2	4950
									PABPN1	poly(A) binding protein, nuclear 1	Nucleus	other	1,2	8106
									PIK3AP1	phosphoinositide-3-kinase adaptor protein 1	Cytoplasm	other	1,2	118788
									CSDE1	cold shock domain containing E1, RNA-binding	Cytoplasm	enzyme	1,2,3	7812
									NEB	nebulin	Cytoplasm	other	1,3	4703
									SMARCC2	SWI/SNF related, matrix associated, actin dependent regulator of chromatin, subfamily c, member 2	Nucleus	transcription regulator	1,3	6601
Network 8.1: score 81, 57 genes/eQTL, Cellular Movement, Cell-To-Cell Signaling and Interaction, System Development and Function.									ACTN2	actinin, alpha 2	Nucleus	transcription regulator	1	88
									Alpha Actinin		unknown	group	1
									ANXA7	annexin A7	Plasma Membrane	ion channel	1	310
									Ap1		Nucleus	complex	1
									APOA1	apolipoprotein A-I	Extracellular Space	transporter	1	335
									APOA1BP	apolipoprotein A-I binding protein	Extracellular Space	other	1	128240
									ATP2A1	ATPase, Ca++ transporting, cardiac muscle, fast twitch 1	Cytoplasm	transporter	1	487
									B2M	beta-2-microglobulin	Plasma Membrane	transmembrane receptor	1	567
									BMPR2	bone morphogenetic protein receptor, type II (serine/threonine kinase)	Plasma Membrane	kinase	1	659
									BSG	basigin (Ok blood group)	Plasma Membrane	other	1	682
									C11ORF59	chromosome 11 open reading frame 59	unknown	other	1	55004
									CALM1	calmodulin 1 (phosphorylase kinase, delta)	Plasma Membrane	other	1	801
									Calmodulin		unknown	group	1
									COMMD1	copper metabolism (Murr1) domain containing 1	Nucleus	transporter	1	150684
									CSNK1A1	casein kinase 1, alpha 1	Cytoplasm	kinase	1	1452
									CXCL12	chemokine (C-X-C motif) ligand 12	Extracellular Space	cytokine	1	6387
									DAPK1	death-associated protein kinase 1	Cytoplasm	kinase	1	1612
									E2f		unknown	group	1
									EEF1A1	eukaryotic translation elongation factor 1 alpha 1	Cytoplasm	translation regulator	1	1915
									EF-1 alpha		unknown	group	1
									FADD	Fas (TNFRSF6)-associated via death domain	Cytoplasm	other	1	8772
									FKBP8	FK506 binding protein 8, 38kDa	Cytoplasm	other	1	23770
									GNAI2	guanine nucleotide binding protein (G protein), alpha inhibiting activity polypeptide 2	Plasma Membrane	enzyme	1	2771
									GNG10	guanine nucleotide binding protein (G protein), gamma 10	Plasma Membrane	enzyme	1	2790
									H3F3B	H3 histone, family 3B (H3.3B)	Nucleus	other	1	3021
									Histone h3		unknown	group	1
									HNRNPA1	heterogeneous nuclear ribonucleoprotein A1	Nucleus	other	1	3178
									Hsp70		unknown	group	1
									Hsp90		unknown	group	1
									HSP90B1	heat shock protein 90kDa beta (Grp94), member 1	Cytoplasm	other	1	7184
									IL8	interleukin 8	Extracellular Space	cytokine	1	3576
									KPNA1	karyopherin alpha 1 (importin alpha 5)	Nucleus	transporter	1	3836
									LPL	lipoprotein lipase	Cytoplasm	enzyme	1	4023
									MGP	matrix Gla protein	Extracellular Space	other	1	4256
									MHC Class I (complex)		Plasma Membrane	complex	1
									MYH2	myosin, heavy chain 2, skeletal muscle, adult	Cytoplasm	enzyme	1	4620
									Myosin		Cytoplasm	complex	1
									p85 (pik3r)		unknown	group	1
									PABPC1	poly(A) binding protein, cytoplasmic 1	Cytoplasm	translation regulator	1	26986
									PCBP2	poly(rC) binding protein 2	Nucleus	other	1	5094
									PDLIM7	PDZ and LIM domain 7 (enigma)	Cytoplasm	other	1	9260
									PLOD1	procollagen-lysine 1, 2-oxoglutarate 5-dioxygenase 1	Cytoplasm	enzyme	1	5351
									PPIA	peptidylprolyl isomerase A (cyclophilin A)	Cytoplasm	enzyme	1	5478
									PRPF40A	PRP40 pre-mRNA processing factor 40 homolog A (S. cerevisiae)	Nucleus	other	1	55660
									PSMC3IP	PSMC3 interacting protein	Nucleus	other	1	29893
									RRAS	related RAS viral (r-ras) oncogene homolog	Cytoplasm	enzyme	1	6237
									S100A4	S100 calcium binding protein A4	Cytoplasm	other	1	6275
									SLN	sarcolipin	Cytoplasm	other	1	6588
									SNW1	SNW domain containing 1	Nucleus	transcription regulator	1	22938
									SON	SON DNA binding protein	Nucleus	other	1	6651
									SSR4	signal sequence receptor, delta (translocon-associated protein delta)	Cytoplasm	other	1	6748
									SUZ12	suppressor of zeste 12 homolog (Drosophila)	Nucleus	enzyme	1	23512
									THRB	thyroid hormone receptor, beta (erythroblastic leukemia viral (v-erb-a) oncogene homolog 2, avian)	Nucleus	ligand-dependent nuclear receptor	1	7068
									TJP3	tight junction protein 3 (zona occludens 3)	Plasma Membrane	other	1	27134
									TMEM126B	transmembrane protein 126B	unknown	other	1	55863
									Tni		unknown	group	1
									TPM3	tropomyosin 3	Cytoplasm	other	1	7170
									TRIAP1	TP53 regulated inhibitor of apoptosis 1	Cytoplasm	other	1	51499
									Tropomyosin		unknown	group	1
									TYR	tyrosinase (oculocutaneous albinism IA)	Cytoplasm	enzyme	1	7299
									XBP1	X-box binding protein 1	Nucleus	transcription regulator	1	7494
									XIAP	X-linked inhibitor of apoptosis	Cytoplasm	other	1	331
									XRCC6	X-ray repair complementing defective repair in Chinese hamster cells 6	Nucleus	enzyme	1	2547
									ZYX	zyxin	Plasma Membrane	other	1	7791
Network 8.2: score 79, 55 genes/eQTL, Post-Translational Modification, Organ Morphology, Organismal Injury and Abnormalities.									ACTR6	ARP6 actin-related protein 6 homolog (yeast)	unknown	transporter	2	64431
									AES	amino-terminal enhancer of split	Nucleus	transcription regulator	2	166
									ALDH2	aldehyde dehydrogenase 2 family (mitochondrial)	Cytoplasm	enzyme	2	217
									AP2B1	adaptor-related protein complex 2, beta 1 subunit	Cytoplasm	transporter	2	163
									APIP	APAF1 interacting protein	unknown	other	2	51074
									BEX1	brain expressed, X-linked 1	Cytoplasm	other	2	55859
									C22ORF32	chromosome 22 open reading frame 32	Extracellular Space	other	2	91689
									CCDC47	coiled-coil domain containing 47	Extracellular Space	other	2	57003
									CDH1	cadherin 1, type 1, E-cadherin (epithelial)	Plasma Membrane	other	2	999
									CDK2	cyclin-dependent kinase 2	Nucleus	kinase	2	1017
									CFL2	cofilin 2 (muscle)	Nucleus	other	2	1073
									CLPTM1L	CLPTM1-like	unknown	other	2	81037
									CLTA	clathrin, light chain A	Plasma Membrane	other	2	1211
									COQ4	coenzyme Q4 homolog (S. cerevisiae)	Cytoplasm	other	2	51117
									DGKI	diacylglycerol kinase, iota	Cytoplasm	kinase	2	9162
									DLG4	discs, large homolog 4 (Drosophila)	Plasma Membrane	kinase	2	1742
									DNAJA1	DnaJ (Hsp40) homolog, subfamily A, member 1	Nucleus	other	2	3301
									EGFR	epidermal growth factor receptor	Plasma Membrane	kinase	2	1956
									EMG1	EMG1 nucleolar protein homolog (S. cerevisiae)	Nucleus	other	2	10436
									EP300	E1A binding protein p300	Nucleus	transcription regulator	2	2033
									FTCD	formiminotransferase cyclodeaminase	Cytoplasm	enzyme	2	10841
									GRB2	growth factor receptor-bound protein 2	Cytoplasm	other	2	2885
									GTF2E1	general transcription factor IIE, polypeptide 1, alpha 56kDa	Nucleus	transcription regulator	2	2960
									H2AFY	H2A histone family, member Y	Nucleus	other	2	9555
									HDAC1	histone deacetylase 1	Nucleus	transcription regulator	2	3065
									HNF4A	hepatocyte nuclear factor 4, alpha	Nucleus	transcription regulator	2	3172
									HTT	huntingtin	Cytoplasm	transcription regulator	2	3064
									IK	IK cytokine, down-regulator of HLA II	Extracellular Space	cytokine	2	3550
									ILKAP	integrin-linked kinase-associated serine/threonine phosphatase 2C	Cytoplasm	phosphatase	2	80895
									IMMT	inner membrane protein, mitochondrial	Cytoplasm	other	2	10989
									KCTD1	potassium channel tetramerisation domain containing 1	unknown	other	2	284252
									KIF13B	kinesin family member 13B	Cytoplasm	other	2	23303
									LIN52	lin-52 homolog (C. elegans)	unknown	other	2	91750
									LSM2	LSM2 homolog, U6 small nuclear RNA associated (S. cerevisiae)	Nucleus	other	2	57819
									MDH2	malate dehydrogenase 2, NAD (mitochondrial)	Cytoplasm	enzyme	2	4191
									MGRN1	mahogunin, ring finger 1	Cytoplasm	enzyme	2	23295
									MGST1	microsomal glutathione S-transferase 1	Cytoplasm	enzyme	2	4257
									MLEC	malectin	Plasma Membrane	other	2	9761
									N4BP2	NEDD4 binding protein 2	Cytoplasm	kinase	2	55728
									NFYB	nuclear transcription factor Y, beta	Nucleus	transcription regulator	2	4801
									NUDT21	nudix (nucleoside diphosphate linked moiety X)-type motif 21	Nucleus	other	2	11051
									PATL1	protein associated with topoisomerase II homolog 1 (yeast)	unknown	other	2	219988
									PDE4DIP	phosphodiesterase 4D interacting protein	Cytoplasm	enzyme	2	9659
									PIK3C3	phosphoinositide-3-kinase, class 3	Cytoplasm	kinase	2	5289
									PPARG	peroxisome proliferator-activated receptor gamma	Nucleus	ligand-dependent nuclear receptor	2	5468
									PRKDC		unknown	other	2
									PRPS1	phosphoribosyl pyrophosphate synthetase 1	unknown	kinase	2	5631
									PSMD13	proteasome (prosome, macropain) 26S subunit, non-ATPase, 13	Cytoplasm	peptidase	2	5719
									RNF2	ring finger protein 2	Nucleus	transcription regulator	2	6045
									ROCK2	Rho-associated, coiled-coil containing protein kinase 2	Cytoplasm	kinase	2	9475
									RPS11	ribosomal protein S11	Cytoplasm	other	2	6205
									SEC23A	Sec23 homolog A (S. cerevisiae)	Cytoplasm	transporter	2	10484
									SEC24A	SEC24 family, member A (S. cerevisiae)	Cytoplasm	transporter	2	10802
									SEPP1	selenoprotein P, plasma, 1	Extracellular Space	other	2	6414
									SLC25A22	solute carrier family 25 (mitochondrial carrier: glutamate), member 22	Cytoplasm	transporter	2	79751
									SMAD4	SMAD family member 4	Nucleus	transcription regulator	2	4089
									SPARCL1	SPARC-like 1 (hevin)	Extracellular Space	other	2	8404
									TACC1	transforming, acidic coiled-coil containing protein 1	Nucleus	other	2	6867
									TBC1D15	TBC1 domain family, member 15	Cytoplasm	other	2	64786
									THYN1	thymocyte nuclear protein 1	Nucleus	other	2	29087
									TRAF6	TNF receptor-associated factor 6	Cytoplasm	enzyme	2	7189
									TREX1	three prime repair exonuclease 1	Nucleus	enzyme	2	11277
									TRIM33	tripartite motif-containing 33	Nucleus	transcription regulator	2	51592
									UBE2G2	ubiquitin-conjugating enzyme E2G 2 (UBC7 homolog, yeast)	Cytoplasm	enzyme	2	7327
									UBE2H	ubiquitin-conjugating enzyme E2H (UBC8 homolog, yeast)	Cytoplasm	enzyme	2	7328
									UBE2M	ubiquitin-conjugating enzyme E2M (UBC12 homolog, yeast)	Cytoplasm	enzyme	2	9040
									UTP23	UTP23, small subunit (SSU) processome component, homolog (yeast)	unknown	other	2	84294
									VANGL1	vang-like 1 (van gogh, Drosophila)	Cytoplasm	other	2	81839
									VIM	vimentin	Cytoplasm	other	2	7431
									ZRANB1	zinc finger, RAN-binding domain containing 1	Nucleus	other	2	54764
Network 8.3: score 61, 47 genes/eQTL, Protein Synthesis, Drug Metabolism, Small Molecule Biochemistry.									A2BP1	ataxin 2-binding protein 1	Cytoplasm	other	3	54715
									AARS	alanyl-tRNA synthetase	Cytoplasm	enzyme	3	16
									AGPS	alkylglycerone phosphate synthase	Cytoplasm	enzyme	3	8540
									ARF1	ADP-ribosylation factor 1	Cytoplasm	enzyme	3	375
									ARFIP1	ADP-ribosylation factor interacting protein 1	Cytoplasm	other	3	27236
									ARHGAP8	Rho GTPase activating protein 8	Cytoplasm	other	3	23779
									ARRB2	arrestin, beta 2	Cytoplasm	other	3	409
									ATG16L1	ATG16 autophagy related 16-like 1 (S. cerevisiae)	Cytoplasm	other	3	55054
									C19ORF62	chromosome 19 open reading frame 62	unknown	other	3	29086
									CCAR1	cell division cycle and apoptosis regulator 1	Nucleus	other	3	55749
									CCT2	chaperonin containing TCP1, subunit 2 (beta)	Cytoplasm	kinase	3	10576
									CD81	CD81 molecule	Plasma Membrane	other	3	975
									CDC34 (includes EG:997)	cell division cycle 34 homolog (S. cerevisiae)	Nucleus	enzyme	3	997
									CDKN2D	cyclin-dependent kinase inhibitor 2D (p19, inhibits CDK4)	Nucleus	transcription regulator	3	1032
									CENPE	centromere protein E, 312kDa	Nucleus	other	3	1062
									CFL2	Cofilin	unknown	group	3
									COMT	catechol-O-methyltransferase	Cytoplasm	enzyme	3	1312
									CSNK2B	casein kinase 2, beta polypeptide	Cytoplasm	kinase	3	1460
									CSRP2	cysteine and glycine-rich protein 2	Nucleus	other	3	1466
									DDX3X	DEAD (Asp-Glu-Ala-Asp) box polypeptide 3, X-linked	Nucleus	enzyme	3	1654
									E2F1	E2F transcription factor 1	Nucleus	transcription regulator	3	1869
									EAPP	E2F-associated phosphoprotein	Cytoplasm	other	3	55837
									EEF1A2	eukaryotic translation elongation factor 1 alpha 2	Cytoplasm	translation regulator	3	1917
									EIF3A	eukaryotic translation initiation factor 3, subunit A	Cytoplasm	translation regulator	3	8661
									EIF3CL	eukaryotic translation initiation factor 3, subunit C-like	unknown	other	3	728689
									EMP1	epithelial membrane protein 1	Plasma Membrane	other	3	2012
									ESR1	estrogen receptor 1	Nucleus	ligand-dependent nuclear receptor	3	2099
									FBXL3	F-box and leucine-rich repeat protein 3	Nucleus	enzyme	3	26224
									FTH1	ferritin, heavy polypeptide 1	Cytoplasm	enzyme	3	2495
									GLRX3	glutaredoxin 3	Cytoplasm	enzyme	3	10539
									GPI	glucose-6-phosphate isomerase	Extracellular Space	enzyme	3	2821
									IKBKG	inhibitor of kappa light polypeptide gene enhancer in B-cells, kinase gamma	Nucleus	kinase	3	8517
									ITGA8	integrin, alpha 8	Plasma Membrane	other	3	8516
									ITGB1	integrin, beta 1 (fibronectin receptor, beta polypeptide, antigen CD29 includes MDF2, MSK12)	Plasma Membrane	transmembrane receptor	3	3688
									LDHA	lactate dehydrogenase A	Cytoplasm	enzyme	3	3939
									MAPK1	mitogen-activated protein kinase 1	Cytoplasm	kinase	3	5594
									MRPL41	mitochondrial ribosomal protein L41	Cytoplasm	other	3	64975
									MTIF2	mitochondrial translational initiation factor 2	Cytoplasm	translation regulator	3	4528
									MYC	v-myc myelocytomatosis viral oncogene homolog (avian)	Nucleus	transcription regulator	3	4609
									MYCN	v-myc myelocytomatosis viral related oncogene, neuroblastoma derived (avian)	Nucleus	transcription regulator	3	4613
									NFU1	NFU1 iron-sulfur cluster scaffold homolog (S. cerevisiae)	unknown	other	3	27247
									NOVA1	neuro-oncological ventral antigen 1	Nucleus	other	3	4857
									ODC1	ornithine decarboxylase 1	Cytoplasm	enzyme	3	4953
									PARD3	par-3 partitioning defective 3 homolog (C. elegans)	Plasma Membrane	other	3	56288
									PGR	progesterone receptor	Nucleus	ligand-dependent nuclear receptor	3	5241
									PPP2R4	protein phosphatase 2A activator, regulatory subunit 4	Cytoplasm	phosphatase	3	5524
									PRDX2	peroxiredoxin 2	Cytoplasm	enzyme	3	7001
									PRDX4	peroxiredoxin 4	Cytoplasm	enzyme	3	10549
									PRKCZ	protein kinase C, zeta	Cytoplasm	kinase	3	5590
									PRKG2	protein kinase, cGMP-dependent, type II	Cytoplasm	kinase	3	5593
Network 8.4: A merged network is possible betwwen the three first networks with five genes shared by networks 1 and 2, 3 genes shared by networks 1 and 3, and one gene shared by networks 2 and 3									PRPF3	PRP3 pre-mRNA processing factor 3 homolog (S. cerevisiae)	Nucleus	other	3	9129
									RAC1	ras-related C3 botulinum toxin substrate 1 (rho family, small GTP binding protein Rac1)	Cytoplasm	enzyme	3	5879
									RBM24	RNA binding motif protein 24	unknown	other	3	221662
									RBM9	RNA binding motif protein 9	Nucleus	transcription regulator	3	23543
									RPL27A	ribosomal protein L27a	Nucleus	other	3	6157
									RPL6	ribosomal protein L6	Cytoplasm	other	3	6128
									RPL7L1	ribosomal protein L7-like 1	Cytoplasm	transcription regulator	3	285855
									RPS15	ribosomal protein S15	Cytoplasm	other	3	6209
									RPS5	ribosomal protein S5	Cytoplasm	other	3	6193
									SF3A2	splicing factor 3a, subunit 2, 66kDa	Nucleus	other	3	8175
									SFXN1	sideroflexin 1	Cytoplasm	transporter	3	94081
									SLC6A3	solute carrier family 6 (neurotransmitter transporter, dopamine), member 3	Plasma Membrane	transporter	3	6531
									SMURF2	SMAD specific E3 ubiquitin protein ligase 2	Cytoplasm	enzyme	3	64750
									TEC	tec protein tyrosine kinase	Cytoplasm	kinase	3	7006
									TMEM14C	transmembrane protein 14C	Plasma Membrane	other	3	51522
									TNNI1	troponin I type 1 (skeletal, slow)	unknown	other	3	7135
									TRIM63	tripartite motif-containing 63	Nucleus	enzyme	3	84676
									UBAP1	ubiquitin associated protein 1	Cytoplasm	other	3	51271
									UBC	ubiquitin C	Cytoplasm	other	3	7316
									UBXN1	UBX domain protein 1	Cytoplasm	other	3	51035
									YWHAZ	tyrosine 3-monooxygenase/tryptophan 5-monooxygenase activation protein, zeta polypeptide	Cytoplasm	enzyme	3	7534
